# Supplementary material for: Metabolic effects of agro-infiltration on N. benthamiana accessions
Source: Transgenic Res. 2021 Apr 28;30(3):303–15. doi: 10.1007/s11248-021-00256-9 (PMC8080481; doi:10.1007/s11248-021-00256-9)
Supplement: Supplementary file 2 — Supplementary file2 (XLSX 2585 kb) [file 11248_2021_256_MOESM2_ESM.xlsx]

## Sheet: Supplementary Table 1
Supplementary Table 1. Metabolite profiling of control plants of four N. benthamianaspecies.
Mass (avg)	354.094	354.094	354.095	730.171	192.064	192.027	134.022	636.335	354.094	594.325	376.077	376.077	682.338	516.126	192.063	362.156	412.209	622.32	207.953	1008.48	192.063	212.955	176.976	193.966	398.058	183.937	430.219	206.13	398.057	704.322	474.045	307.945	192.063	354.095	332.124	144.042	308.146	710.279	161.849	1100.23	412.207	594.324	404.92	163.846	516.126	269.942	357.911	580.309	240.066
RT (avg)	2.66	3.59	3.41	3.58	3.4	0.86	0.72	7.9	2.51	7.74	3.59	3.41	7.9	5.62	3.96	2.83	6.03	7.79	0.67	7.23	3.98	0.67	0.67	0.62	3.43	0.66	5.08	7.1	3.59	7.9	3.41	0.64	3.58	3.25	7.1	8.2	3.35	5.53	0.66	3.4	5.94	7.88	0.68	0.66	5.44	0.74	0.7	7.63	6.05
Species	Compound 4	Compound 3	Compound 2	Compound 42	Compound 9	Compound 10	Compound 11	Compound 6	Compound 49	Compound 8	Compound 17	Compound 16	Compound 1031	Compound 144	Compound 105	Compound 123	Compound 163	Compound 96	Compound 186	Compound 12	Compound 264	Compound 37	Compound 172	Compound 129	Compound 69	Compound 43	Compound 158	Compound 248	Compound 76	Compound 91	Compound 349	Compound 92	Compound 193	Compound 48	Compound 282	Compound 60	Compound 483	Compound 417	Compound 52	Compound 180	Compound 980	Compound 47	Compound 743	Compound 126	Compound 606	Compound 73	Compound 670	Compound 189	Compound 599
NWA	0.0269484	0.048712	0.0477158	0.00371037	0.0239436	0.0108038	0.00714372	0.0235583	0.0280644	0.016602	0.0105939	0.0103073	0.0139318	0.000415483	0.00159463	0.00108226	0.000351705	0.00202162	0.0679869	1.21847e-05	0.000423097	0.00851523	0.00804528	0.00313467	0.001957	0.00323627	0.000137973	0.000103331	0.00181829	0.0016333	0.000296221	0.00298545	0.00493156	0.00249847	8.8617e-05	0.00187075	0.00032969	0.000231289	0.00330816	0.000811121	0.00208958	0.000546047	8.34945e-05	0.0021744	0.000120308	0.00046997	6.91568e-05	0.0011253	0.000256185
NWA	0.0479833	0.0824548	0.0875735	0.00716591	0.0350162	0.0116494	0.0089305	0.00896931	0.00287562	0.0116884	0.0132822	0.0118667	0	0.00106552	0.00278373	0.000950457	0.000467885	0.000642743	0.0332911	6.25782e-05	0.00372747	0.00419079	0.00464109	0.00189898	0.00250465	0.00391948	0.00012609	9.95869e-05	0.00205649	0.000777179	0.000391464	0.00171414	0.00040683	0.00460447	8.36154e-05	0.00044196	0.000397248	0.000372296	0.00435949	0.00140157	0.000244625	0.000320255	0.00010557	0.00286851	0.000231052	0.000546834	0.000183633	0.000835107	0.000262028
NWA	0.0300372	0.0437432	0.0446402	0.00320569	0.0230781	0.008841	0.00718472	0.011413	0.00205033	0.0136158	0.0102566	0.0105009	0.0137635	0.000688039	0.00162433	0.00100709	0.000577452	0.00122249	0.0345802	0.000508361	0.00218313	0.00447994	0.00491796	0.00147584	0.00228912	0.00395741	0.000162089	0.000105823	0.00186479	0.000961896	0.000304146	0.00145015	0.000261846	0.00298932	0.000107488	0.000613938	0.000310537	0.000377956	0.00285411	0.000728074	0.00030176	0.000396446	8.45631e-05	0.00191862	0.000146707	0.000414084	0.000178571	0.00117691	0.000183052
NWA	0.0289354	0.0515465	0.05313	0.00390479	0.0252961	0.0104852	0.00709385	0.0620581	0.028197	0.0331854	0.0107369	0.010577	0.0364473	0.000432828	0.00151561	0.000991094	0.000398486	0.00476966	0.0529087	1.01681e-05	0.000428131	0.0067361	0.00743542	0.00184866	0.00205189	0.00339299	0.000146758	9.00972e-05	0.00184766	0.00403925	0.000310473	0.00201861	0.000257298	0.00264218	9.85995e-05	0.00402493	0.00035064	0.000297047	0.0038605	0.000873882	0.000400076	0.000989326	0.00157166	0.00250003	0.000101126	0.000447731	8.73892e-05	0.00209037	0.000269806
NWA	0.0397724	0.0613316	0.0706955	0.00505162	0.0278614	0.00899335	0.00761455	0.0528352	0.0387522	0.0280561	0.0107166	0.00978156	0.00010013	0.0008173	0.00195408	0.00077571	0.000380035	0.00379984	0.0515674	4.42353e-05	0.00118034	0.00636562	0.00706803	0.00309407	0.00178266	0.0038081	0.000119461	8.5467e-05	0.00166353	0.0034946	0.000303054	0.00186232	0.000297163	0.00370742	9.66287e-05	0.00493124	0.000298616	0.000335407	0.00391682	0.00116137	0.000385594	0.0012376	0.00151788	0.00255601	0.000153697	0.000460044	9.64227e-05	0.00152528	0.000212615
NWA	0.0275388	0.0397227	0.0390941	0.00268814	0.0210215	0.0086607	0.00748213	0.0577875	0.0019248	0.033389	0.00969893	0.0102687	0.0337239	0.000562791	0.00140635	0.000938916	0.00069746	0.00478495	0.0557012	0.000472668	0.00140806	0.00722204	0.00799431	0.00180279	0.00203739	0.00528577	0.000171911	9.70564e-05	0.00180587	0.00377163	0.000278028	0.00230149	0.000225341	0.002472	0.000106319	0.00408397	0.000288155	0.000435822	0.00355708	0.000572822	9.94181e-05	0.00108266	0.00160308	0.00229855	0.00013013	0.000441509	8.29263e-05	0.00248256	0.000193336
QLD	0.0383738	0.0552901	0.0530075	0.00435497	0.0243007	0.00616876	0.0116074	0.0492775	0.0022284	0.0155103	0.0105052	0.00972002	0.0282304	0.000857463	0.00142908	0.00126025	0.000785335	0.00229457	0.000565562	2.41092e-05	0.000315851	0.000107374	0.000147229	0.00218183	0.00189275	0.000528978	0.000202388	0.000578905	0.00168389	0.00280867	0.000334219	0.00024523	0.00508204	0.00247953	0.000483749	0.000332965	0.000261359	5.43651e-05	0.00451957	0.000865598	0.000513287	0.00652408	0.00150052	0.00295525	0.000139263	0.000953225	0.00267049	0.000481574	6.04685e-05
QLD	0.0382186	0.0545494	0.051314	0.00446107	0.0240415	0.00650401	0.0118523	0.0506939	0.00225197	0.0135804	0.0104233	0.0097124	0.0289264	0.000896571	0.00141416	0.00122928	0.000857525	0.00200853	0.00058863	2.02304e-05	0.000326297	6.77182e-05	0.000156898	0.000137971	0.0019761	0.000525715	0.000243091	0.000499075	0.00174466	0.00278553	0.000310379	0.000169637	0.00469795	0.00245917	0.000487018	0.000280442	0.000260011	5.77004e-05	0.00416973	0.000880956	0.000541447	0.00570294	0.00119215	0.0026253	0.000182168	0.000982274	0.00263328	0.000520736	7.03291e-05
QLD	0.0245323	0.0429404	0.0310836	0.0029993	0.0188991	0.0132309	0.00889148	0.025775	0.00131827	0.00875827	0.0105983	0.0105355	0.0151857	0.00042111	0.000948858	0.000885943	0.00102359	0.000858493	0.0510329	3.25142e-05	0.000573981	0.00668674	0.00694432	0.00210039	0.00228021	0.00286041	0.000287379	0.000626318	0.00194336	0.00175388	0.00026176	0.00611378	0.00481367	0.00147057	0.000573774	0.000217966	0.000236875	8.37086e-05	0.00278307	0.000477169	0.000104099	0.00343058	0.00013992	0.00174934	0.000105361	0.000691169	0.000254934	0.000338564	5.24744e-05
QLD	0.0290607	0.0442741	0.035933	0.00304126	0.0199092	0.0119295	0.0108107	0.205108	0.00149966	0.0310778	0.0103752	0.0103762	0.116414	0.000563445	0.000882649	0.00120892	0.000970528	0.0059372	0.0178206	3.62436e-05	0.000187877	0.00225748	0.00269989	0.00119472	0.00224357	0.0022871	0.000233387	0.000560099	0.00199635	0.0104577	0.000293353	0.00121058	0.000219028	0.00179016	0.000603253	0.00127716	0.000332664	0.000106574	0.0034056	0.000574198	0.000128907	0.0134599	0.00104089	0.00222288	0.000120024	0.000835	0	0.000964522	6.82572e-05
QLD	0.0257065	0.0418909	0.0328696	0.00280795	0.0194675	0.0133346	0.00940737	0.215417	0.000941217	0.0338655	0.0100223	0.00992415	0.121921	0.000457902	0.000698471	0.000927354	0.00106789	0.00660155	0.0521887	2.82302e-05	0.000573768	0.00674069	0.00753816	0.00253971	0.00221367	0.00305399	0.000298685	0.000595599	0.00191577	0.0106725	0.000253109	0.00368325	0.000229188	0.00113494	0.00068054	0.0024593	0.0002812	0.0001027	0.00257848	0.000481607	0.000120319	0.0135375	0.00180274	0.0016662	8.66568e-05	0.000658159	0.000107327	0.000951426	4.42193e-05
QLD	0.0253373	0.0396723	0.0316957	0.00260743	0.0176493	0.0107149	0.0097451	0.141972	0.00127699	0.0259854	0.00936861	0.00939225	0.0822319	0.000485142	0.000798946	0.00120533	0.000830953	0.00525366	0.0246583	3.53655e-05	0.000204744	0.00300715	0.00343904	0.00112693	0.00203422	0.0021411	0.000238434	0.000535591	0.0018289	0.00820107	0.000285117	0.00130316	0.000197663	0.00139745	0.000569618	0.000814291	0.000299933	0.000114432	0.00310397	0.000464863	0.000102933	0.0124887	0.0154732	0.00194066	9.34698e-05	0.000793848	6.73615e-05	0.000808011	5.26359e-05
RA4	0.0194007	0.036021	0.0290532	0.00249192	0.0159085	0.00516687	0.00777306	0.0305028	0.0014259	0.0165738	0.00866273	0.00839969	0.0179252	0.000257234	0.00128232	0.000396528	0.000525808	0.0021143	0.0559834	0.0175611	0.00125109	0.00693752	0.00657835	0.00167509	0.00182483	0.00118709	0.000183374	0.000289432	0.00163503	0.00204753	0.000234149	0.00375469	0.00377477	0.00205626	0.000269534	0.0022929	0.000261219	0.00030822	0.00110968	0.00041129	0.000338807	0.000808983	9.17646e-05	0.000707026	0.000112219	0.000525139	8.6329e-05	0.000823874	0.000166403
RA4	0.0226306	0.0442478	0.0347702	0.00313448	0.0198138	0.00561447	0.00857812	0.0186801	0.00144594	0.0147179	0.0106485	0.0101252	0.0223036	0.000347047	0.00153108	0.000409382	0.000577241	0.00146985	0.0278514	0.0218653	0.00142208	0.00352341	0.00389235	0.00175242	0.00227539	0.00107391	0.000183077	0.000281709	0.00203809	0.00146759	0.000266702	0.00155258	0.000246392	0.00238094	0.000241906	0.00112197	0.000273411	0.000402439	0.00116869	0.000528518	3.47909e-05	0.00067687	0.000108423	0.00073217	0.000118395	0.000553792	0.000199056	0.000733871	0.000172744
RA4	0.0328632	0.0928962	0.0889685	0.00834601	0.0351695	0.0061123	0.0111097	0.0189714	0.00215066	0.0169659	0.0135975	0.01184	0.0228336	0.000641406	0.00313285	0.000352087	0.000561993	0.00161329	0.0155634	0.0129075	0.00419494	0.00201101	0.0022795	0.0013659	0.00246249	0.00162069	0.000166155	0.000282691	0.00214282	0.00151159	0.000370196	0.00116709	0.000443179	0.00552487	0.000252701	0.00117178	0.000342685	0.000416228	0.00283748	0.00142327	0.000292422	0.000858967	0.00168241	0.00184308	0.000187038	0.000717097	0.00019043	0.000830818	0.0002002
RA4	0.0379745	0.0793752	0.0608068	0.00689005	0.0277742	0.00417191	0.0115855	0.0196423	0.00234089	0.0145059	0.0125961	0.0110781	0.0118108	0.000814147	0.00214193	0.000481357	0.00082098	0.00166209	0.000581893	0.0107125	0.00197413	9.56116e-05	0.000194835	0.00230183	0.00221908	0.000274306	0.000268503	0.000316746	0.00200604	0.00152087	0.000426431	0.00024393	0.00714374	0.0039861	0.000263491	0.00120391	0.000246745	0.000396485	0.00105932	0.00104513	8.86103e-05	0.000751211	0.00216045	0.000731125	0.00023422	0.000869349	0.00571206	0.000842092	0.000177772
RA4	0.0286456	0.0819858	0.0699441	0.0071914	0.0287864	0.00516729	0.0102562	0.139187	0.00196551	0.0496988	0.0115553	0.00993971	0.0793896	0.000506268	0.00242778	0.000290084	0.00061286	0.0107954	0.025759	0.0129519	0.00198928	0.00316719	0.00361234	0.00123758	0.00199854	0.0017347	0.000158987	0.000254271	0.00179071	0.00801038	0.000313482	0.00148585	0.000325622	0.00451534	0.000277353	0.0139073	0.000288785	0.000385968	0.00253852	0.00120111	7.76757e-05	0.00309996	0.0143175	0.00167466	0.000159984	0.000628554	9.29723e-05	0.00207052	0.000165021
RA4	0.03556	0.0709009	0.0585449	0.00616162	0.026589	0.00413966	0.0119112	0.0276056	0.0342589	0.0159272	0.0113884	0.00988575	7.44346e-05	0.000662404	0.00175408	0.000445182	0.000727	0.00215854	0.0023559	0.00835605	0.00157238	0.000469443	0.000476689	0.00285969	0.00194361	0.000796383	0.000230878	0.000267957	0.00172006	0.00178827	0.000348204	0.000203683	0.00629695	0.003717	0.000228379	0.00186007	0.00025622	0.000365723	0.00163274	0.000974947	7.39182e-05	0.000898866	0.0027555	0.00109972	0.000159179	0.000820661	0.00488759	0.000895973	0.000219533
WA	0.0417748	0.0632289	0.0516543	0.00544876	0.0246798	0.0106879	0.00815507	0.0206713	0.00227917	0.0180717	0.0113393	0.0106902	1.87308e-05	0.00123018	0.00164702	0.000659317	0.000392013	0.000509624	0.0294781	5.56215e-05	0.00220539	0.00369195	0.0041139	0.00189532	0.00216311	0.00242642	0.000777618	0.000814955	0.0019127	0.00155916	0.000334929	0.0018842	0.000304958	0.00293444	0.000760394	0.00129171	0.000237576	5.65839e-05	0.00210911	0.000792087	0.000205891	0.00125161	0.000117914	0.00140699	0.000225169	0.00056552	0.00024111	0.00041915	5.39907e-05
WA	0.0423549	0.0686656	0.0504328	0.00552577	0.0268196	0.0118429	0.00959722	0.0207814	0.00273215	0.0186869	0.0130913	0.0125086	1.16258e-05	0.00114962	0.00173714	0.000645628	0.000476939	0.00054483	0.0640133	5.91489e-05	0.000251314	0.00857479	0.00882839	0.00233058	0.00248759	0.00366589	0.000988662	0.00105699	0.00218045	0.00165055	0.000377601	0.00585361	0.00675356	0.00324322	0.00105535	0.00140238	0.000275752	6.33799e-05	0.00397707	0.000837863	0.000420213	0.00113094	0.000229123	0.00251209	0.000251288	0.000697239	0.000256085	0.000454152	5.19745e-05
WA	0.049363	0.0681733	0.0456186	0.00584341	0.0237497	0.00920864	0.00825983	0.0404443	0.00311496	0.0352992	0.0117232	0.0110773	0.0227293	0.00161228	0.00173394	0.00104736	0.000520272	0.00126035	0.0429537	3.2791e-05	0.00159593	0.00562501	0.00579879	0.00142131	0.0022359	0.00286622	0.00104515	0.0010639	0.00193451	0.00228016	0.000383652	0.00344666	0.00643194	0.00365944	0.000927261	0.00299768	0.000234244	6.86015e-05	0.00309844	0.000726216	0.000457561	0.00155829	0.000159856	0.00199448	0.000360401	0.000546263	0.000220297	0.000952274	6.75105e-05
WA	0.0574939	0.0808179	0.0546354	0.00671738	0.0255664	0.00918418	0.0075336	0.183493	0.00350398	0.0846697	0.0112694	0.010248	0.106097	0.0019843	0.0019965	0.00109989	0.000542882	0.00416603	0.0492055	5.4106e-05	0.00198895	0.00618284	0.00684802	0.00186068	0.00194945	0.00300935	0.00115613	0.000977541	0.0016879	0.00971555	0.000358327	0.00237301	0.000323642	0.00436643	0.00100377	0.0137438	0.000265345	7.09636e-05	0.00318187	0.000889343	0.00054554	0.00443975	0.0020604	0.00203032	0.0003969	0.000450915	9.71713e-05	0.00186599	7.50155e-05
[truncated: 1,429 more columns]

## Sheet: Supplmentary Table 2
Supplementary Table 2. Metabolite profiling of agroinfiltration of four N. benthamianaspecies.
Mass (avg)		354.094	354.094	354.095	730.171	192.064	192.027	134.022	636.335	354.094	594.325	376.077	376.077	682.338	516.126	192.063	362.156	412.209	622.32	207.953	1008.48	192.063	212.955	176.976	193.966	398.058	183.937	430.219	206.13	398.057	704.322	474.045	307.945	192.063	354.095	332.124	144.042	308.146	710.279	161.849	1100.23	412.207	594.324	404.92	163.846	516.126	269.942	357.911	580.309
RT (avg)		2.66	3.59	3.41	3.58	3.4	0.86	0.72	7.9	2.51	7.74	3.59	3.41	7.9	5.62	3.96	2.83	6.03	7.79	0.67	7.23	3.98	0.67	0.67	0.62	3.43	0.66	5.08	7.1	3.59	7.9	3.41	0.64	3.58	3.25	7.1	8.2	3.35	5.53	0.66	3.4	5.94	7.88	0.68	0.66	5.44	0.74	0.7	7.63
Species	Condition	Compound 4	Compound 3	Compound 2	Compound 42	Compound 9	Compound 10	Compound 11	Compound 6	Compound 49	Compound 8	Compound 17	Compound 16	Compound 1031	Compound 144	Compound 105	Compound 123	Compound 163	Compound 96	Compound 186	Compound 12	Compound 264	Compound 37	Compound 172	Compound 129	Compound 69	Compound 43	Compound 158	Compound 248	Compound 76	Compound 91	Compound 349	Compound 92	Compound 193	Compound 48	Compound 282	Compound 60	Compound 483	Compound 417	Compound 52	Compound 180	Compound 980	Compound 47	Compound 743	Compound 126	Compound 606	Compound 73	Compound 670	Compound 189
NWA	AroundInfiltrate	0.0358038	0.052727	0.0559606	0.00424683	0.0248377	0.012222	0.0072592	0.0242042	0.00221208	0.0185408	0.00997806	0.00922485	0.0142746	0.000784934	0.00162141	0.000940161	0.000755427	0.00235343	0.0707903	4.12539e-05	0.000301191	0.00895741	0.00848189	0.00178296	0.00180743	0.00347976	0.000213368	0.000153654	0.00158288	0.00166866	0.000353201	0.00432537	0.208768	0.00281159	0.000127674	0.00198976	0.000306129	0.000343545	0.00241757	0.000894607	0.000594265	0.00060929	8.98416e-05	0.00150605	0.000169133	0.000483765	7.54226e-05	0.00146498
NWA	AroundInfiltrate	0.0282445	0.0452402	0.0366125	0.00344925	0.0196251	0.0139644	0.007215	0.0252093	0.00208293	0.0183393	0.00949786	0.00921574	0.0149624	0.000500018	0.00165572	0.000799039	0.000540436	0.00216147	0.0685948	6.76776e-05	0.000606367	0.00880828	0.00834661	0.00188671	0.00179827	0.00346017	0.000174846	0.000115052	0.00168521	0.00174418	0.000323224	0.00509656	0.0046739	0.00253616	0.000107033	0.00167434	0.000353419	0.0003128	0.00239957	0.000589249	0.0003507	0.00064538	9.62284e-05	0.00151903	0.000118462	0.00053417	7.55977e-05	0.00143454
NWA	AroundInfiltrate	0.0315405	0.0493403	0.0406485	0.0037071	0.0218025	0.0150666	0.00816191	0.00602812	0.00222385	0.00776809	0.0103018	0.0103117	0.00357535	0.000484097	0.00179823	0.000917247	0.000504163	0.000569137	0.0726752	7.34166e-05	0.00175665	0.00897496	0.00848468	0.00321088	0.00202394	0.00405516	0.000204298	0.000128469	0.00182599	0.000457778	0.000361898	0.00525755	0.00505528	0.00274864	0.000120133	0.000242845	0.000372565	0.000295455	0.00282861	0.000670226	0.000411777	0.0002166	0.000110808	0.00184825	0.000119739	0.000590906	8.58662e-05	0.000695861
NWA	AroundInfiltrate	0.0420604	0.075585	0.0797858	0.00634847	0.0360746	0.00837765	0.0100386	0.0140101	0.00236586	0.0167525	0.0147829	0.0137368	0.0170077	0.000862759	0.00239108	0.000994891	0.000433923	0.00147488	0.0280854	1.45997e-05	0.00079849	0.00331268	0.00366242	0.00329624	0.00277027	0.00301509	0.000104573	9.75554e-05	0.00245736	0.00120262	0.000504801	0.000925107	0.000434664	0.00382156	8.04452e-05	0.000825501	0.000463217	0.000342602	0.00415464	0.00133417	0.000226238	0.000449435	0.00173205	0.00274564	0.000154937	0.00082189	0.000176442	0.00124106
NWA	AroundInfiltrate	0.0441804	0.0668943	0.0718898	0.00521306	0.0317051	0.0137761	0.00884339	0.0546107	0.00267624	0.0333845	0.0127365	0.0121503	0.0320769	0.00102675	0.00207401	0.00113046	0.00102031	0.00458844	0.0674361	6.04072e-05	0.00207133	0.00864122	0.0096026	0.00445854	0.00236239	0.00434429	0.000288356	0.000179998	0.00210156	0.00355924	0.000424199	0.0033759	0.000328324	0.00366472	0.000171626	0.00319548	0.000348369	0.000484025	0.00364537	0.00118202	0.000128436	0.000849323	0.00208759	0.00239172	0.000183535	0.000586985	0.000102996	0.00241873
NWA	AroundInfiltrate	0.0327711	0.0590403	0.0565944	0.00498186	0.0258936	0.0072151	0.00801945	0.0179084	0.00205286	0.0157405	0.0108896	0.00981777	0.0107151	0.000592165	0.00173054	0.000808324	0.00037925	0.0014297	0.0385489	9.68768e-06	0.000555649	0.00664335	0.00499268	0.0010507	0.00203978	0.00361002	0.000105393	0.000102237	0.00180188	0.0013448	0.000404847	0.000725111	0.00609294	0.00299203	6.43994e-05	0.00098707	0.000341853	0.000291364	0.00283842	0.000920887	0.000365591	0.000443883	0.00232009	0.00176901	0.000128374	0.000631868	0.00666709	0.00126873
NWA	Control	0.0269484	0.048712	0.0477158	0.00371037	0.0239436	0.0108038	0.00714372	0.0235583	0.0280644	0.016602	0.0105939	0.0103073	0.0139318	0.000415483	0.00159463	0.00108226	0.000351705	0.00202162	0.0679869	1.21847e-05	0.000423097	0.00851523	0.00804528	0.00313467	0.001957	0.00323627	0.000137973	0.000103331	0.00181829	0.0016333	0.000296221	0.00298545	0.00493156	0.00249847	8.8617e-05	0.00187075	0.00032969	0.000231289	0.00330816	0.000811121	0.00208958	0.000546047	8.34945e-05	0.0021744	0.000120308	0.00046997	6.91568e-05	0.0011253
NWA	Control	0.0479833	0.0824548	0.0875735	0.00716591	0.0350162	0.0116494	0.0089305	0.00896931	0.00287562	0.0116884	0.0132822	0.0118667	0	0.00106552	0.00278373	0.000950457	0.000467885	0.000642743	0.0332911	6.25782e-05	0.00372747	0.00419079	0.00464109	0.00189898	0.00250465	0.00391948	0.00012609	9.95869e-05	0.00205649	0.000777179	0.000391464	0.00171414	0.00040683	0.00460447	8.36154e-05	0.00044196	0.000397248	0.000372296	0.00435949	0.00140157	0.000244625	0.000320255	0.00010557	0.00286851	0.000231052	0.000546834	0.000183633	0.000835107
NWA	Control	0.0300372	0.0437432	0.0446402	0.00320569	0.0230781	0.008841	0.00718472	0.011413	0.00205033	0.0136158	0.0102566	0.0105009	0.0137635	0.000688039	0.00162433	0.00100709	0.000577452	0.00122249	0.0345802	0.000508361	0.00218313	0.00447994	0.00491796	0.00147584	0.00228912	0.00395741	0.000162089	0.000105823	0.00186479	0.000961896	0.000304146	0.00145015	0.000261846	0.00298932	0.000107488	0.000613938	0.000310537	0.000377956	0.00285411	0.000728074	0.00030176	0.000396446	8.45631e-05	0.00191862	0.000146707	0.000414084	0.000178571	0.00117691
NWA	Control	0.0289354	0.0515465	0.05313	0.00390479	0.0252961	0.0104852	0.00709385	0.0620581	0.028197	0.0331854	0.0107369	0.010577	0.0364473	0.000432828	0.00151561	0.000991094	0.000398486	0.00476966	0.0529087	1.01681e-05	0.000428131	0.0067361	0.00743542	0.00184866	0.00205189	0.00339299	0.000146758	9.00972e-05	0.00184766	0.00403925	0.000310473	0.00201861	0.000257298	0.00264218	9.85995e-05	0.00402493	0.00035064	0.000297047	0.0038605	0.000873882	0.000400076	0.000989326	0.00157166	0.00250003	0.000101126	0.000447731	8.73892e-05	0.00209037
NWA	Control	0.0397724	0.0613316	0.0706955	0.00505162	0.0278614	0.00899335	0.00761455	0.0528352	0.0387522	0.0280561	0.0107166	0.00978156	0.00010013	0.0008173	0.00195408	0.00077571	0.000380035	0.00379984	0.0515674	4.42353e-05	0.00118034	0.00636562	0.00706803	0.00309407	0.00178266	0.0038081	0.000119461	8.5467e-05	0.00166353	0.0034946	0.000303054	0.00186232	0.000297163	0.00370742	9.66287e-05	0.00493124	0.000298616	0.000335407	0.00391682	0.00116137	0.000385594	0.0012376	0.00151788	0.00255601	0.000153697	0.000460044	9.64227e-05	0.00152528
NWA	Control	0.0275388	0.0397227	0.0390941	0.00268814	0.0210215	0.0086607	0.00748213	0.0577875	0.0019248	0.033389	0.00969893	0.0102687	0.0337239	0.000562791	0.00140635	0.000938916	0.00069746	0.00478495	0.0557012	0.000472668	0.00140806	0.00722204	0.00799431	0.00180279	0.00203739	0.00528577	0.000171911	9.70564e-05	0.00180587	0.00377163	0.000278028	0.00230149	0.000225341	0.002472	0.000106319	0.00408397	0.000288155	0.000435822	0.00355708	0.000572822	9.94181e-05	0.00108266	0.00160308	0.00229855	0.00013013	0.000441509	8.29263e-05	0.00248256
NWA	Infiltrate	0.0461841	0.0755218	0.0804199	0.00639157	0.0297852	0.0147746	0.00777821	0.00546722	0.0029941	0.00499759	0.0113895	0.00925756	0.00325303	0.000892205	0.00244771	0.00125144	0.000544944	0.000351198	0.0514834	7.89137e-06	0.0019191	0.00648311	0.00618773	0.0014219	0.00197858	0.00300936	0.000159387	0.000104597	0.00177488	0.000410743	0.000360288	0.00284992	0.0067619	0.00409533	9.81289e-05	0.000251735	0.000307859	0.00031799	0.00274664	0.00130364	0.00322393	0.000320762	7.52454e-05	0.00180968	0.000199177	0.000608732	0.00236903	0.000361834
NWA	Infiltrate	0.0460154	0.0749477	0.0872229	0.00667861	0.031909	0.0141342	0.00715748	0.00249158	0.00273528	0.00370808	0.0121064	0.0102814	0.00308146	0.00102379	0.00249084	0.00126267	0.000556088	0.000217704	0.026485	6.69496e-06	0.0033493	0.0032191	0.00356702	0.00152199	0.00228184	0.00243717	0.00015895	9.83333e-05	0.00193626	0.000236746	0.0003842	0.00120408	0.000337653	0.00439641	8.98102e-05	8.45198e-05	0.000270704	0.000308117	0.00266629	0.00133625	3.39711e-05	0.000236936	0.00136945	0.00174767	0.00017134	0.000541328	0.000151806	0.000266756
NWA	Infiltrate	0.0433316	0.0692917	0.0823449	0.00598923	0.0327285	0.0160106	0.00801719	0.00380288	0.0400627	0.00568517	0.0126942	0.0112341	0.00464069	0.00111229	0.00238204	0.000993471	0.000658628	0.000322037	0.0297647	0.000154362	0.00254986	0.00368987	0.00409946	0.00163142	0.00240284	0.00254044	0.00021423	0.000123069	0.00206598	0.000363531	0.00045876	0.00134961	0.0150136	0.00355109	8.58835e-05	0.000146055	0.000282178	0.000399819	0.0023217	0.00128094	4.81679e-05	0.000236186	0.00010503	0.0015276	0.000198314	0.000551695	0.000135841	0.000446259
NWA	Infiltrate	0.0339796	0.0665092	0.0625533	0.0056879	0.0287124	0.00744018	0.00852353	0.0125337	0.00233918	0.0124697	0.0125399	0.011402	0.00763718	0.000632643	0.00202559	0.000796157	0.000348436	0.00113654	0.0324021	1.35284e-05	0.000470126	0.00406907	0.00421626	0.000942665	0.00229718	0.00289256	0.000108066	7.80919e-05	0.00214997	0.0010641	0.000433702	0.00168213	0.00677199	0.00339824	6.8302e-05	0.000686452	0.000343035	0.000281741	0.00434184	0.00101862	4.43918e-05	0.000389056	0.00193429	0.00275927	0.000185175	0.00076866	0.000146681	0.00108498
NWA	Infiltrate	0.0314588	0.0565514	0.0606294	0.00443879	0.0277769	0.00707514	0.00859488	0.0792366	0.030656	0.0378839	0.0114519	0.0110035	0.0464891	0.000635391	0.0016934	0.000771909	0.000373993	0.00596691	0.0315275	1.31254e-05	0.000420001	0.00385321	0.0042991	0.00105183	0.00220642	0.00309515	0.000121204	7.4742e-05	0.00197862	0.00524052	0.000416388	0.00100181	0.000268113	0.00281232	7.707e-05	0.0054055	0.000335206	0.00029591	0.00371864	0.00102405	5.30145e-05	0.0012626	0.00135863	0.0024082	0.000141165	0.000680068	7.63433e-05	0.00260543
NWA	Infiltrate	0.0440576	0.0682462	0.0837943	0.00557215	0.0318188	0.0157217	0.00824643	0.0227753	0.002787	0.0163123	0.0124779	0.0110992	0.0134746	0.000999581	0.00229779	0.00103358	0.000705008	0.00207402	0.053402	0.000120455	0.00229669	0.00680599	0.00754795	0.00352224	0.00208722	0.00304402	0.000242218	9.89046e-05	0.00194973	0.00157941	0.000453225	0.00204816	0.000298162	0.00405521	0.00010609	0.00165916	0.000284795	0.000371677	0.00341969	0.00136194	9.80832e-05	0.0196772	0.00172599	0.00226285	0.000225381	0.000623597	7.99947e-05	0.00103187
NWA	Noninfiltrate	0.0354157	0.0516492	0.0407242	0.00414061	0.0206321	0.0105815	0.00641141	0.0122315	0.0369191	0.0145892	0.0101633	0.0094159	0.00723092	0.000694367	0.00164411	0.000886258	0.00063227	0.00125745	0.0784006	3.58798e-05	0.00160656	0.00984053	0.00927038	0.00168923	0.00185307	0.00370926	0.000192866	0.000112054	0.00171513	0.000903426	0.000322484	0.00644833	0.0051851	0.00273176	9.2645e-05	0.000624944	0.000269724	0.000323212	0.00182319	0.00066414	0.00376572	0.000498397	0.000107476	0.00113789	0.000187224	0.000459734	8.69278e-05	0.00118735
NWA	Noninfiltrate	0.0394411	0.056925	0.0505681	0.00455446	0.0246108	0.0106859	0.00742293	0.0166323	0.0411194	0.0134208	0.0111896	0.0103558	0.00984561	0.000685515	0.00185564	0.000862664	0.000577519	0.00139096	0.0822794	7.97173e-06	0.00180875	0.0106428	0.0100214	0.00209988	0.00212369	0.00480991	0.00016283	0.000134529	0.00189521	0.00118524	0.000376111	0.00672667	0.00585696	0.00342016	9.82447e-05	0.00120602	0.000269736	0.00033155	0.00257891	0.000839741	0.000489804	0.000509417	0.000123848	0.00164875	0.000167814	0.000525559	0.000111274	0.0010502
NWA	Noninfiltrate	0.040688	0.0611365	0.0524583	0.00520224	0.0258642	0.011606	0.00698899	0.00822582	0.00249702	0.0108041	0.0119075	0.0110211	5.70661e-05	0.000893228	0.00187809	0.000956968	0.000608129	0.000899851	0.0385679	5.05156e-05	0.00251943	0.00489125	0.00537699	0.00226508	0.00231941	0.00318711	0.000230669	0.000134985	0.0020193	0.000726965	0.000389826	0.00237889	0.000300202	0.00360763	0.000105637	0.000481367	0.000325825	0.000393752	0.00159422	0.000839774	0.000317161	0.000353838	0.000134854	0.00103987	0.000183596	0.000474327	0.000200853	0.000872652
NWA	Noninfiltrate	0.037825	0.0613979	0.0497801	0.00492829	0.0243422	0.0106418	0.00737252	0.00758462	0.00280215	0.00905273	0.0121079	0.0110538	0.00459366	0.000708196	0.00187721	0.00075611	0.000595794	0.000785654	0.0675163	9.55994e-06	0.000959469	0.00915594	0.00934215	0.0020849	0.00222118	0.00460445	0.00016653	0.000110156	0.00194802	0.000644522	0.000426275	0.00660253	0.00627687	0.00365817	0.000109685	0.000455179	0.000255642	0.000352225	0.00303027	0.0007912	7.17774e-05	0.000329568	0.000193004	0.00194382	0.000184309	0.000617272	0.000228864	0.000747669
NWA	Noninfiltrate	0.0409823	0.0631828	0.048013	0.00501205	0.0242486	0.0109162	0.00742396	0.0677911	0.00271288	0.0313363	0.0126555	0.011595	0.0399827	0.000876034	0.00179145	0.00102945	0.00090354	0.00520357	0.0690267	0.000235982	0.00179005	0.00901312	0.00996632	0.00266644	0.00226575	0.00425583	0.000319943	0.000135402	0.00205965	0.00439574	0.000369375	0.0036492	0.000306649	0.00336052	0.000145506	0.00514185	0.000342875	0.000531504	0.00319555	0.000789611	0.000123896	0.00128741	0.00243973	0.0020558	0.000216446	0.000505062	0.000102152	0.00215834
NWA	Noninfiltrate	0.0342171	0.05387	0.0429652	0.00452887	0.0217289	0.00818758	0.00592569	0.0537069	0.00209284	0.0260545	0.0103538	0.00988748	0.000305352	0.000753518	0.00143217	0.000848179	0.000787687	0.00442917	0.0587258	0.000181671	0.00143235	0.00779554	0.00857397	0.00393003	0.00198373	0.00364748	0.000240045	0.000111666	0.00179489	0.0036387	0.000324763	0.00307806	0.00022854	0.00282702	0.000120869	0.0039527	0.000268059	0.00039763	0.0021119	0.000717229	9.84135e-05	0.00101178	0.00197723	0.00137613	0.000181323	0.000404891	9.57206e-05	0.00180566
QLD	AroundInfiltrate	0.0233069	0.0308435	0.022699	0.00157723	0.0142356	0.0109197	0.0113371	0.0582038	0.00145448	0.016336	0.00798386	0.0080143	0.000113157	0.000542014	0.000846784	0.00159367	0.00123101	0.00251103	0.0182657	1.74948e-05	0.000132167	0.00243113	0.00245789	0.000903951	0.00208465	0.00254959	0.000448108	0.000904851	0.0016623	0.00311215	0.000269693	0.00191402	0.0035064	0.00141548	0.000787655	0.000724153	0.000230127	7.56555e-05	0.0041969	0.000272399	0.000874242	0.00684614	0.000893007	0.00261825	0.000119186	0.000910417	5.34318e-05	0.000506113
QLD	AroundInfiltrate	0.0467208	0.06543	0.0484746	0.00578433	0.0238786	0.00567668	0.0108534	0.0174447	0.00261656	0.00670118	0.0113251	0.0100912	0.000129444	0.00182639	0.00184334	0.0014655	0.00106713	0.000633797	0.000168069	1.43316e-05	0.000893759	5.05806e-05	5.75233e-05	0.000104097	0.00209491	0.000316567	0.000300085	0.000574851	0.00179904	0.00129871	0.00040288	6.04147e-05	0.00030779	0.00347737	0.000510569	0.000120438	0.000208186	6.36935e-05	0.00277164	0.000816176	7.03353e-05	0.0025019	0.00150743	0.00179644	0.000248516	0.00103497	0.00578086	0.000294254
QLD	AroundInfiltrate	0.0458303	0.0625495	0.0448622	0.00512469	0.023777	0.0117189	0.0115128	0.0234429	0.0424186	0.0109243	0.0118073	0.010695	0.0277101	0.0017725	0.00174607	0.00116488	0.00119962	0.00094648	0.00739505	1.73762e-05	0.00234426	0.000960307	0.00110097	0.000922724	0.00233417	0.00257322	0.000383875	0.000807588	0.00197828	0.00170843	0.0003938	0.000759183	0.000293383	0.00338399	0.000646666	0.00020992	0.00023854	7.34336e-05	0.00337654	0.000773721	7.25638e-05	0.00379559	5.39995e-05	0.00220491	0.000244877	0.00106453	0.000124324	0.00035817
QLD	AroundInfiltrate	0.0470429	0.0656572	0.0471668	0.00557235	0.0238789	0.00581482	0.0117681	0.0111233	0.0029044	0.00555311	0.0118045	0.0107218	4.37615e-05	0.00161021	0.00173861	0.00137771	0.00116837	0.000485022	0.000373638	1.29025e-05	0.00160075	9.28804e-05	0.000141817	0.00212209	0.00217596	0.00052566	0.000348198	0.00068847	0.00185789	0.000957969	0.000407455	0.000238775	0.00682276	0.00325899	0.000639192	8.32899e-05	0.000204997	7.53009e-05	0.00410634	0.000812272	0.000136061	0.00183719	0.00256397	0.00267315	0.000266573	0.00125379	0.00674619	0.000196498
QLD	AroundInfiltrate	0.0441036	0.0603067	0.0424364	0.00471747	0.0226036	0.0113821	0.0120929	0.286119	0.00298208	0.0449554	0.0120098	0.0109974	0.000638767	0.00136162	0.00176709	0.00125866	0.00133015	0.0095312	0.0102868	1.66387e-05	0.00111613	0.00142122	0.00172662	0.00104872	0.00224624	0.00294296	0.00053115	0.000718295	0.00206053	0.0124626	0.000383007	0.00100752	0.000274659	0.00342119	0.000768246	0.00416774	0.000241585	9.76027e-05	0.00411687	0.000704192	0.000165811	0.0183687	0.00134504	0.00264208	0.00021352	0.00110641	0.0034976	0.00144724
QLD	AroundInfiltrate	0.0208272	0.0281915	0.0202825	0.00144944	0.0129325	0.0108799	0.0102298	0.0199126	0.00110214	0.00661689	0.00717704	0.00731187	3.9581e-05	0.00045549	0.000649199	0.00139498	0.00131146	0.000679583	0.0150538	2.29563e-05	0.000583637	0.00287241	0.00229359	0.00263215	0.00188873	0.00239312	0.000455752	0.000709381	0.0015233	0.00137846	0.000271471	0.00067793	0.00324783	0.00113689	0.000658134	0.000113798	0.00024001	8.19534e-05	0.00296107	0.000225054	0.00015306	0.00264275	0.000148722	0.00193309	9.44147e-05	0.00080095	0.272899	0.000261388
QLD	Control	0.0383738	0.0552901	0.0530075	0.00435497	0.0243007	0.00616876	0.0116074	0.0492775	0.0022284	0.0155103	0.0105052	0.00972002	0.0282304	0.000857463	0.00142908	0.00126025	0.000785335	0.00229457	0.000565562	2.41092e-05	0.000315851	0.000107374	0.000147229	0.00218183	0.00189275	0.000528978	0.000202388	0.000578905	0.00168389	0.00280867	0.000334219	0.00024523	0.00508204	0.00247953	0.000483749	0.000332965	0.000261359	5.43651e-05	0.00451957	0.000865598	0.000513287	0.00652408	0.00150052	0.00295525	0.000139263	0.000953225	0.00267049	0.000481574
QLD	Control	0.0382186	0.0545494	0.051314	0.00446107	0.0240415	0.00650401	0.0118523	0.0506939	0.00225197	0.0135804	0.0104233	0.0097124	0.0289264	0.000896571	0.00141416	0.00122928	0.000857525	0.00200853	0.00058863	2.02304e-05	0.000326297	6.77182e-05	0.000156898	0.000137971	0.0019761	0.000525715	0.000243091	0.000499075	0.00174466	0.00278553	0.000310379	0.000169637	0.00469795	0.00245917	0.000487018	0.000280442	0.000260011	5.77004e-05	0.00416973	0.000880956	0.000541447	0.00570294	0.00119215	0.0026253	0.000182168	0.000982274	0.00263328	0.000520736
QLD	Control	0.0245323	0.0429404	0.0310836	0.0029993	0.0188991	0.0132309	0.00889148	0.025775	0.00131827	0.00875827	0.0105983	0.0105355	0.0151857	0.00042111	0.000948858	0.000885943	0.00102359	0.000858493	0.0510329	3.25142e-05	0.000573981	0.00668674	0.00694432	0.00210039	0.00228021	0.00286041	0.000287379	0.000626318	0.00194336	0.00175388	0.00026176	0.00611378	0.00481367	0.00147057	0.000573774	0.000217966	0.000236875	8.37086e-05	0.00278307	0.000477169	0.000104099	0.00343058	0.00013992	0.00174934	0.000105361	0.000691169	0.000254934	0.000338564
QLD	Control	0.0290607	0.0442741	0.035933	0.00304126	0.0199092	0.0119295	0.0108107	0.205108	0.00149966	0.0310778	0.0103752	0.0103762	0.116414	0.000563445	0.000882649	0.00120892	0.000970528	0.0059372	0.0178206	3.62436e-05	0.000187877	0.00225748	0.00269989	0.00119472	0.00224357	0.0022871	0.000233387	0.000560099	0.00199635	0.0104577	0.000293353	0.00121058	0.000219028	0.00179016	0.000603253	0.00127716	0.000332664	0.000106574	0.0034056	0.000574198	0.000128907	0.0134599	0.00104089	0.00222288	0.000120024	0.000835	0	0.000964522
QLD	Control	0.0257065	0.0418909	0.0328696	0.00280795	0.0194675	0.0133346	0.00940737	0.215417	0.000941217	0.0338655	0.0100223	0.00992415	0.121921	0.000457902	0.000698471	0.000927354	0.00106789	0.00660155	0.0521887	2.82302e-05	0.000573768	0.00674069	0.00753816	0.00253971	0.00221367	0.00305399	0.000298685	0.000595599	0.00191577	0.0106725	0.000253109	0.00368325	0.000229188	0.00113494	0.00068054	0.0024593	0.0002812	0.0001027	0.00257848	0.000481607	0.000120319	0.0135375	0.00180274	0.0016662	8.66568e-05	0.000658159	0.000107327	0.000951426
QLD	Control	0.0253373	0.0396723	0.0316957	0.00260743	0.0176493	0.0107149	0.0097451	0.141972	0.00127699	0.0259854	0.00936861	0.00939225	0.0822319	0.000485142	0.000798946	0.00120533	0.000830953	0.00525366	0.0246583	3.53655e-05	0.000204744	0.00300715	0.00343904	0.00112693	0.00203422	0.0021411	0.000238434	0.000535591	0.0018289	0.00820107	0.000285117	0.00130316	0.000197663	0.00139745	0.000569618	0.000814291	0.000299933	0.000114432	0.00310397	0.000464863	0.000102933	0.0124887	0.0154732	0.00194066	9.34698e-05	0.000793848	6.73615e-05	0.000808011
QLD	Infiltrate	0.026582	0.0394722	0.0406409	0.00273042	0.0213952	0.011654	0.0103631	0.00411953	0.00124647	0.00213622	0.00916231	0.00958512	0.00247575	0.000569503	0.000946467	0.00157715	0.00110527	0.000142498	0.000289299	0.000493707	0.000446002	0.000112128	0.00011512	0.00200736	0.00192312	0.000298171	0.000339693	0.000568209	0.00166799	0.000312117	0.000380328	0.000106077	0.00406793	0.00146474	0.000488952	3.49562e-05	0.000166878	6.54501e-05	0.00339814	0.000664522	0.000808641	0.000758835	0.00163472	0.0022176	0.00010448	0.000883144	1.11978e-05	8.9944e-05
QLD	Infiltrate	0.0492834	0.0713267	0.0732205	0.00642039	0.029218	0.0141598	0.00931529	0.00671796	0.045611	0.00424045	0.0116988	0.0101937	0.00815476	0.00204611	0.00182792	0.00155944	0.00107014	0.000317402	0.00119978	1.5716e-05	0.000709855	0.00015694	0.000232665	0.00229594	0.00210822	0.000667643	0.000362965	0.000667384	0.0018325	0.000632897	0.000410171	0.000188462	0.000341833	0.00323225	0.000536799	4.22786e-05	0.00020268	8.31506e-05	0.00204392	0.00123731	7.22411e-05	0.00144811	0.00161162	0.00132862	0.000265669	0.000715257	0.00607763	0.000148308
QLD	Infiltrate	0.0276058	0.0430745	0.0452259	0.00305363	0.0228134	0.0110988	0.010666	0.00901243	0.00116767	0.00454292	0.0103606	0.0105863	5.23006e-05	0.000684983	0.00100427	0.00139938	0.00117809	0.000377926	0.000186323	0.000536671	0.000700314	4.76035e-05	5.31498e-05	0.000120991	0.00226242	0.000305491	0.000345483	0.000543486	0.00194546	0.000803508	0.000390609	4.41481e-05	0.000226894	0.0015197	0.000456836	9.0416e-05	0.00019021	7.05996e-05	0.00338624	0.00075057	8.17078e-05	0.00163546	0.00175318	0.00226471	0.000101287	0.000914479	0.00661136	0.000158774
QLD	Infiltrate	0.0662205	0.0940554	0.102213	0.00831733	0.0378614	0.0182237	0.0108294	0.0152716	0.0612908	0.00630268	0.0137861	0.0120721	0.0183588	0.00261251	0.00237447	0.0020234	0.0012714	0.000554349	0.000608	2.42649e-05	0.000888905	7.97604e-05	0.00017326	0.000278287	0.0025812	0.000512215	0.000439822	0.000770463	0.00215421	0.00127721	0.000498962	0.000151957	0.000450211	0.00433914	0.000666457	0.000109773	0.000288426	0.000114212	0.00133204	0.00164561	0.000666014	0.00188957	0.00185782	0.000855105	0.000372953	0.000879028	0.00710614	0.00023195
QLD	Infiltrate	0.045275	0.0663463	0.0678868	0.00556021	0.0278063	0.011745	0.00952192	0.116591	0.00290841	0.0202497	0.010677	0.00931285	0.0676352	0.0016753	0.0020499	0.00103815	0.00139283	0.00328407	0.000208438	1.79263e-05	0.000449925	1.74176e-05	0.00011227	0.00196756	0.00197871	0.000281545	0.000484086	0.000557282	0.00172018	0.0070653	0.000387131	7.52853e-05	0.000285016	0.00355571	0.000593139	0.00200161	0.000148903	7.04536e-05	0.00162941	0.00121452	0.000178378	0.00801437	0.0150585	0.00106023	0.000246535	0.000840956	3.24599e-05	0.000621555
QLD	Infiltrate	0.0451522	0.0591757	0.0655194	0.00482281	0.0264493	0.012234	0.00889555	0.0937679	0.00290074	0.0183878	0.0104008	0.00937292	0.000204452	0.00153438	0.00184829	0.00100928	0.00125539	0.00345099	0.00038851	1.17535e-05	0.000467974	0.000388668	0.00012739	0.00199713	0.00181596	0.000348283	0.00040332	0.000551436	0.00166478	0.00581352	0.000396466	8.79018e-05	0.000287344	0.00338715	0.000604367	0.0017636	0.000147546	5.61081e-05	0.00263547	0.00107964	0.000156509	0.00816792	0.0231002	0.00169766	0.000182153	0.000835052	0.00313725	0.000475276
QLD	Noninfiltrate	0.0495699	0.0683145	0.0634223	0.0059399	0.0281845	0.00806075	0.0102244	0.0192657	0.0458798	0.00880059	0.0109446	0.0101066	5.97428e-05	0.00189845	0.00194495	0.00131618	0.00094265	0.000946237	0.000821905	5.54197e-05	0.0017643	0.000113138	0.000136882	0.00220315	0.00208267	0.000511134	0.00025667	0.000565319	0.00179141	0.00138784	0.000456954	0.000105797	0.000303028	0.00371797	0.000504858	0.00014379	0.000357566	7.09439e-05	0.0026917	0.00104776	6.25431e-05	0.00354961	0.0010952	0.00184678	0.000224244	0.00093435	0.00580204	0.000294214
QLD	Noninfiltrate	0.0525809	0.0755831	0.0657615	0.00654079	0.0299846	0.00989354	0.0115081	0.0307051	0.00309258	0.0121594	0.0123919	0.0114034	0.0358319	0.00192882	0.0020556	0.00133405	0.00110692	0.00148166	0.001039	6.83048e-05	0.00275881	0.000129343	0.000183726	0.00248025	0.00224524	0.000608618	0.000312482	0.000633243	0.00203951	0.00196933	0.000492905	0.000145357	0.000372136	0.00400342	0.000582064	0.000293191	0.000385214	7.38402e-05	0.0034173	0.00112956	5.98846e-05	0.00513861	0.00125406	0.00227826	0.000242672	0.00101391	0.00660854	0.000437967
QLD	Noninfiltrate	0.0290439	0.0468094	0.0416098	0.0035725	0.022124	0.00420128	0.0107199	0.0271008	0.00119611	0.00867114	0.0100289	0.0108063	5.00985e-05	0.000618432	0.000821661	0.00124812	0.000927081	0.00108424	0.000413046	7.77868e-05	0.000410202	7.71157e-05	0	0.00209377	0.00211657	0.000154969	0.000283124	0.000487418	0.00181853	0.00180219	0.000392304	6.58841e-05	0.00522169	0.00127715	0.000479318	0.000163202	0.00031264	5.39756e-05	0.00441747	0.000672103	9.14839e-05	0.00357899	0.0020465	0.00290302	0.000138826	0.00097155	0.00562527	0.000371216
QLD	Noninfiltrate	0.0444937	0.0631971	0.0449736	0.0052298	0.0231012	0.0110887	0.0113997	0.149488	0.0025274	0.0230685	0.0112261	0.0106047	0.00031999	0.00146367	0.00154652	0.00165257	0.00158932	0.00511923	0.0063537	3.93828e-05	0.00154314	0.000869746	0.00107349	0.00278272	0.00206611	0.00159191	0.000429537	0.000744711	0.00189341	0.00853742	0.000384034	0.00063423	0.000252907	0.00304393	0.000796012	0.00115544	0.000344882	0.000117975	0.00322066	0.00073707	0.000226452	0.0111589	0.0164654	0.00206919	0.000207151	0.000901854	0.00326474	0.000846286
QLD	Noninfiltrate	0.0409058	0.0556649	0.0373222	0.00452156	0.0204865	0.0115042	0.0114148	0.0495148	0.00243386	0.0152566	0.0102871	0.00944944	0.000124531	0.00115663	0.00139282	0.00153095	0.00149422	0.00184747	0.00565513	4.41336e-05	0.00124964	0.00113668	0.000977657	0.00258837	0.00202379	0.00182117	0.000430759	0.000690001	0.00172586	0.00229461	0.000399452	0.000410395	0.00546021	0.00271785	0.000623695	0.000410745	0.000365274	0.000124225	0.00288248	0.000561013	0.000186952	0.00523346	0.00287868	0.00185417	0.000199235	0.000934646	0.302931	0.000621816
QLD	Noninfiltrate	0.0280408	0.0457143	0.0380962	0.00342468	0.0203834	0.00487425	0.0108902	0.0312649	0.000811444	0.0101514	0.00967421	0.00962077	0.0181527	0.000520377	0.000657965	0.00139251	0.00100495	0.00106491	0.000507556	7.34281e-05	0.000372244	0.000144483	0.00012775	0.00216291	0.00194748	0.000207914	0.000305852	0.000470952	0.00161448	0.00190883	0.000307806	7.62252e-05	0.00471898	0.00103607	0.000430663	0.000145918	0.000347572	4.85727e-05	0.00321915	0.000616742	0.000116644	0.0099006	0.00254023	0.00207862	9.95838e-05	0.000912705	0.00552967	0.000450911
RA4	AroundInfiltrate	0.0272758	0.0545618	0.0391635	0.00424451	0.0221488	0.00568185	0.0112517	0.0195314	0.00201205	0.0160086	0.011831	0.0112298	0.0118139	0.000516526	0.00168078	0.000511165	0.000824178	0.00199753	0.00786242	0.00622526	0.00155236	0.00109327	0.0013147	0.00228627	0.00237666	0.00111328	0.000356655	0.000426871	0.00206845	0.00158356	0.000395306	0.00140172	0.00505737	0.00281566	0.000422926	0.00108735	0.000280653	0.000400152	0.00294357	0.000636247	0.000101362	0.000759026	0.00225248	0.00192826	0.000192398	0.000887713	0.00618041	0.000874127
RA4	AroundInfiltrate	0.0209709	0.0458251	0.031413	0.00343323	0.0188812	0.00748444	0.00827531	0.0173832	0.0015577	0.0113682	0.0108465	0.0105409	5.69202e-05	0.000324897	0.00139407	0.000328729	0.000749417	0.00138967	0.0592885	0.0108286	0.00128605	0.00792108	0.0081191	0.00215047	0.00226872	0.00205972	0.000241601	0.000371073	0.00202366	0.00141574	0.000324305	0.0058411	0.181798	0.00248006	0.000324408	0.00116872	0.000295085	0.00033702	0.00226306	0.000459963	9.08693e-05	0.000666006	0.000169934	0.00142342	0.000129577	0.00067988	0.000238596	0.000643919
RA4	AroundInfiltrate	0.0337198	0.0792274	0.0633302	0.00683312	0.0268798	0.00888724	0.00835434	0.00983554	0.0373585	0.00855724	0.0111709	0.0100178	3.34545e-05	0.000593676	0.00223772	0.000363391	0.000708869	0.000838251	0.0381518	0.0115229	0.00206139	0.0048054	0.00494148	0.00169722	0.00184377	0.00181056	0.000245484	0.000385691	0.00177331	0.000844338	0.000315008	0.00427379	0.00645942	0.00404899	0.000343698	0.000686096	0.000256712	0.00033933	0.00198126	0.001051	7.61255e-05	0.000450257	0.000127535	0.00130808	0.000189527	0.000653992	0.00021247	0.000454919
RA4	AroundInfiltrate	0.0434527	0.106185	0.0813708	0.00912408	0.0326631	0.0108353	0.0104867	0.0825216	0.0025536	0.0386293	0.0129612	0.0109911	0.0479455	0.000904919	0.0027674	0.000470637	0.000931983	0.0060135	0.040059	0.0149665	0.00206284	0.00485389	0.00555001	0.00216045	0.00223318	0.00187424	0.000313334	0.0004077	0.00196188	0.00529382	0.00036629	0.00261697	0.000414779	0.00533648	0.000431912	0.0061851	0.000321825	0.000494682	0.00247171	0.00133929	0.000122725	0.00190638	0.00226882	0.00167464	0.000227226	0.000695224	0.00356913	0.00157015
RA4	AroundInfiltrate	0.0235725	0.0460612	0.0343235	0.00336564	0.0192898	0.00794633	0.00831408	0.0178548	0.00149055	0.011957	0.0101133	0.00942876	0.0107505	0.000336694	0.00128812	0.000376527	0.000684503	0.00120928	0.0613973	0.00950101	4.69433e-05	0.0112006	0.00842506	0.00234077	0.00196785	0.00236422	0.000277226	0.000293082	0.001832	0.00135193	0.000300885	0.00220219	0.00486365	0.00253503	0.000287664	0.000912695	0.000325881	0.000384185	0.00169436	0.000504635	7.76001e-05	0.000586013	0.000411102	0.00107693	0.000122001	0.000572369	0.0115387	0.000633909
RA4	AroundInfiltrate	0.0277972	0.0492558	0.0390117	0.00376745	0.0207183	0.00561547	0.0107048	0.0274318	0.00171281	0.0168807	0.0101089	0.00940326	7.12053e-05	0.000500306	0.0014064	0.000484323	0.000852526	0.00230549	0.0137492	0.00607516	0.00126484	0.00266622	0.00211888	0.00262631	0.00196398	0.00143218	0.000356384	0.00036206	0.00180297	0.00178253	0.000367736	0.00064701	0.00511825	0.00270862	0.000327631	0.00170514	0.00031009	0.000414359	0.0024443	0.000558735	9.60925e-05	0.000861963	0.00286398	0.00154788	0.000135022	0.000729603	0.00646452	0.000930558
RA4	Control	0.0194007	0.036021	0.0290532	0.00249192	0.0159085	0.00516687	0.00777306	0.0305028	0.0014259	0.0165738	0.00866273	0.00839969	0.0179252	0.000257234	0.00128232	0.000396528	0.000525808	0.0021143	0.0559834	0.0175611	0.00125109	0.00693752	0.00657835	0.00167509	0.00182483	0.00118709	0.000183374	0.000289432	0.00163503	0.00204753	0.000234149	0.00375469	0.00377477	0.00205626	0.000269534	0.0022929	0.000261219	0.00030822	0.00110968	0.00041129	0.000338807	0.000808983	9.17646e-05	0.000707026	0.000112219	0.000525139	8.6329e-05	0.000823874
RA4	Control	0.0226306	0.0442478	0.0347702	0.00313448	0.0198138	0.00561447	0.00857812	0.0186801	0.00144594	0.0147179	0.0106485	0.0101252	0.0223036	0.000347047	0.00153108	0.000409382	0.000577241	0.00146985	0.0278514	0.0218653	0.00142208	0.00352341	0.00389235	0.00175242	0.00227539	0.00107391	0.000183077	0.000281709	0.00203809	0.00146759	0.000266702	0.00155258	0.000246392	0.00238094	0.000241906	0.00112197	0.000273411	0.000402439	0.00116869	0.000528518	3.47909e-05	0.00067687	0.000108423	0.00073217	0.000118395	0.000553792	0.000199056	0.000733871
RA4	Control	0.0328632	0.0928962	0.0889685	0.00834601	0.0351695	0.0061123	0.0111097	0.0189714	0.00215066	0.0169659	0.0135975	0.01184	0.0228336	0.000641406	0.00313285	0.000352087	0.000561993	0.00161329	0.0155634	0.0129075	0.00419494	0.00201101	0.0022795	0.0013659	0.00246249	0.00162069	0.000166155	0.000282691	0.00214282	0.00151159	0.000370196	0.00116709	0.000443179	0.00552487	0.000252701	0.00117178	0.000342685	0.000416228	0.00283748	0.00142327	0.000292422	0.000858967	0.00168241	0.00184308	0.000187038	0.000717097	0.00019043	0.000830818
RA4	Control	0.0379745	0.0793752	0.0608068	0.00689005	0.0277742	0.00417191	0.0115855	0.0196423	0.00234089	0.0145059	0.0125961	0.0110781	0.0118108	0.000814147	0.00214193	0.000481357	0.00082098	0.00166209	0.000581893	0.0107125	0.00197413	9.56116e-05	0.000194835	0.00230183	0.00221908	0.000274306	0.000268503	0.000316746	0.00200604	0.00152087	0.000426431	0.00024393	0.00714374	0.0039861	0.000263491	0.00120391	0.000246745	0.000396485	0.00105932	0.00104513	8.86103e-05	0.000751211	0.00216045	0.000731125	0.00023422	0.000869349	0.00571206	0.000842092
RA4	Control	0.0286456	0.0819858	0.0699441	0.0071914	0.0287864	0.00516729	0.0102562	0.139187	0.00196551	0.0496988	0.0115553	0.00993971	0.0793896	0.000506268	0.00242778	0.000290084	0.00061286	0.0107954	0.025759	0.0129519	0.00198928	0.00316719	0.00361234	0.00123758	0.00199854	0.0017347	0.000158987	0.000254271	0.00179071	0.00801038	0.000313482	0.00148585	0.000325622	0.00451534	0.000277353	0.0139073	0.000288785	0.000385968	0.00253852	0.00120111	7.76757e-05	0.00309996	0.0143175	0.00167466	0.000159984	0.000628554	9.29723e-05	0.00207052
RA4	Control	0.03556	0.0709009	0.0585449	0.00616162	0.026589	0.00413966	0.0119112	0.0276056	0.0342589	0.0159272	0.0113884	0.00988575	7.44346e-05	0.000662404	0.00175408	0.000445182	0.000727	0.00215854	0.0023559	0.00835605	0.00157238	0.000469443	0.000476689	0.00285969	0.00194361	0.000796383	0.000230878	0.000267957	0.00172006	0.00178827	0.000348204	0.000203683	0.00629695	0.003717	0.000228379	0.00186007	0.00025622	0.000365723	0.00163274	0.000974947	7.39182e-05	0.000898866	0.0027555	0.00109972	0.000159179	0.000820661	0.00488759	0.000895973
RA4	Infiltrate	0.0257189	0.0628253	0.0768737	0.00541612	0.0268124	0.00647279	0.00803207	0.0111029	0.00162127	0.0066711	0.0104055	0.00889339	0.00655606	0.000494147	0.00197591	0.000380668	0.000494934	0.000789043	0.0285628	0.00497182	0.00192835	0.003586	0.00348988	0.0021235	0.00160728	0.00114511	0.000194877	0.000234151	0.00156482	0.000806212	0.000273954	0.00190583	0.225374	0.00311077	0.000214764	0.000543234	0.000219362	0.000270029	0.00159006	0.00118373	0.000414265	0.000521143	0.00138023	0.0010075	0.000137587	0.000549742	4.66056e-05	0.000333254
RA4	Infiltrate	0.0310671	0.085441	0.0957595	0.00759957	0.0329159	0.00795365	0.0110921	0.0113044	0.0020266	0.00916209	0.0118995	0.00994951	0.00668656	0.000546039	0.00267816	0.00052337	0.000676844	0.000884086	0.00822811	0.009655	0.00261053	0.0011452	0.00125783	0.00211308	0.00212175	0.000948454	0.000246018	0.000332592	0.00185727	0.000820256	0.000322461	0.00146444	0.00728739	0.0043116	0.000328575	0.000821963	0.000278488	0.000337917	0.00131526	0.00141043	0.000451747	0.000472805	0.00150275	0.00083519	0.000183776	0.000679655	0.00274668	0.000430179
RA4	Infiltrate	0.0362081	0.081619	0.103377	0.00735119	0.0345931	0.0066011	0.00926077	0.0128833	0.00179266	0.0101254	0.0124585	0.0106226	0.0154673	0.00103257	0.00226167	0.000518568	0.000724133	0.00111088	0.000204149	0.00492212	0.0030456	6.91368e-05	6.76011e-05	0.00188008	0.00222689	0.000134994	0.000283516	0.000263295	0.00200622	0.00115138	0.000390805	7.56667e-05	0.000413894	0.0035829	0.000196169	0.000611466	0.000247901	0.000367032	0.000374119	0.00152275	4.90049e-05	0.000564202	0.00135587	0.000266614	0.000209337	0.000602704	0.00529922	0.000507062
RA4	Infiltrate	0.0337435	0.074803	0.0923569	0.00633231	0.0311815	0.00649247	0.00879601	0.010918	0.00199214	0.00823215	0.0114945	0.00960703	0.00666835	0.000845382	0.00199917	0.000431837	0.000706648	0.000869629	0.000372279	0.00463421	0.00172789	9.56655e-05	0.000158132	0.00192406	0.00199449	0.000163968	0.000276551	0.000288483	0.00186801	0.000991259	0.000346242	0.000165989	0.00764166	0.00339162	0.000236885	0.000634471	0.000206961	0.000324026	0.000452976	0.00125761	7.80602e-05	0.000399487	0.00212163	0.00029488	0.000214128	0.000654707	0.00563525	0.000440033
RA4	Infiltrate	0.0266422	0.0703972	0.0821757	0.00611642	0.0279593	0.00599458	0.00906099	0.0765341	0.00153825	0.0261083	0.00982511	0.0085543	0.0445204	0.000567816	0.0021152	0.000346152	0.000728438	0.00491334	0.00609387	0.00741352	0.00196358	0.000901451	0.00115818	0.00200762	0.00161657	0.000663178	0.000192342	0.000259778	0.00149982	0.00494047	0.000267993	0.000586092	0.000293733	0.00353719	0.000252208	0.00668862	0.000223112	0.000330574	0.00147029	0.00126427	9.33883e-05	0.00152272	0.0137395	0.000970319	0.000139884	0.000567423	4.74823e-05	0.00106951
RA4	Infiltrate	0.0316861	0.0841173	0.0979809	0.00741222	0.0336905	0.00721793	0.010077	0.074468	0.00189919	0.0211575	0.0123448	0.0100164	0.0434804	0.000603528	0.00244456	0.000390972	0.000659627	0.00556465	0.0138767	0.00696483	0.00164245	0.00182787	0.00216003	0.00248706	0.00215908	0.00102586	0.000278181	0.000281751	0.00186927	0.00477368	0.000337401	0.000875799	0.000359238	0.00414742	0.000321143	0.00687983	0.00025669	0.000345262	0.00162945	0.00155233	9.30352e-05	0.00180271	0.0148239	0.00103202	0.000161958	0.000642836	5.33195e-05	0.000816389
RA4	Noninfiltrate	0.0314603	0.0579139	0.0462044	0.00456756	0.023749	0.00684204	0.0113977	0.0412991	0.00217604	0.0224462	0.0112455	0.0104595	0.0240713	0.00046147	0.00162052	0.000467664	0.000874638	0.00315771	0.023317	0.0202604	0.00157905	0.00290445	0.00289582	0.00265743	0.00212798	0.0014576	0.000274682	0.00040641	0.00192058	0.00262256	0.00033726	0.00212009	0.00568618	0.00316709	0.000393134	0.0028534	0.000313911	0.000364451	0.00346159	0.000809219	0.000596654	0.00101125	5.97336e-05	0.00221808	0.000173899	0.000783043	0.00295126	0.00120136
RA4	Noninfiltrate	0.0206709	0.056444	0.0603134	0.0045961	0.0266642	0.00537227	0.0112998	0.0190508	0.00122182	0.0157907	0.0110813	0.0100521	0.0112776	0.000348348	0.00172626	0.000267548	0.000310323	0.00146172	0.00266504	0.021523	0.000359627	0.000404821	0.000457039	0.0022922	0.00193054	0.000658189	0.000104073	0.000254401	0.00178505	0.00135545	0.000339252	0.00037237	0.00496296	0.00241127	0.000249634	0.0010793	0.000322916	0.000235268	0.00221937	0.000975324	0.000192341	0.000662064	0.0013151	0.00143218	9.25332e-05	0.00079515	0.0023235	0.000838664
RA4	Noninfiltrate	0.0203586	0.0580061	0.0601867	0.00488705	0.0271223	0.00484241	0.010442	0.012817	0.00110011	0.012739	0.0113237	0.0103336	0.0154657	0.000445604	0.00173153	0.000314746	0.000351898	0.000963084	0.000816183	0.0205579	0.000911363	0.000107557	0.000154236	0.00205275	0.00216823	0.000405906	8.60612e-05	0.000229515	0.00183767	0.00108666	0.000324616	0.000100001	0.000312353	0.00261688	0.00020014	0.000708371	0.000311658	0.000276975	0.00175218	0.000975865	0.000183686	0.000484936	0.000905623	0.00114133	9.94864e-05	0.000692339	8.81886e-05	0.000656083
RA4	Noninfiltrate	0.0212648	0.0567557	0.0425776	0.00417597	0.0232386	0.00691889	0.00981498	0.0111841	0.00149666	0.0111846	0.0122219	0.0115192	0.00686236	0.000365396	0.00160866	0.000368882	0.000431028	0.00120791	0.0237863	0.0362013	0.0011187	0.00308145	0.00329083	0.00104618	0.00222745	0.00161887	0.000180137	0.00027585	0.0021143	0.000990399	0.000349055	0.0020148	0.00617707	0.00256245	0.000295376	0.000604685	0.000310178	0.000299514	0.00352336	0.00067724	4.41817e-05	0.000470146	0.000102013	0.00227987	0.000137367	0.000770811	0.000156129	0.000692306
RA4	Noninfiltrate	0.0314425	0.0611627	0.0470053	0.00489882	0.0251084	0.00697756	0.0114404	0.0246318	0.00222965	0.0168165	0.0128244	0.0120094	0.0147507	0.0005137	0.0018448	0.000527893	0.00103837	0.00206089	0.0207173	0.02339	0.00170105	0.00291388	0.0031168	0.00285183	0.00231851	0.00135766	0.000321355	0.000438341	0.0021138	0.00187681	0.000413844	0.00233082	0.00686146	0.00327839	0.000408973	0.00148553	0.000309331	0.000428382	0.00356223	0.000781522	0.000111511	0.000764538	0.000119401	0.0022319	0.000174037	0.000822344	0.00646968	0.000926131
RA4	Noninfiltrate	0.0204836	0.0497469	0.0415267	0.00399843	0.0215009	0.00678773	0.00930104	0.0237781	0.00120603	0.0170673	0.0106224	0.00985497	0.0141758	0.000318766	0.00125915	0.000392735	0.000472864	0.00195064	0.0248595	0.0332058	0.000234806	0.00437031	0.00338744	0.00106692	0.00204865	0.00170845	0.000145341	0.000283632	0.00183679	0.00165532	0.000321617	0.000724502	0.00519579	0.00239573	0.000255886	0.00144912	0.000334734	0.000318199	0.00239838	0.000654927	5.19081e-05	0.000678996	0.00233301	0.00149521	9.84185e-05	0.000630848	0.257651	0.000923492
WA	AroundInfiltrate	0.0517267	0.0702135	0.0535827	0.00610699	0.0249775	0.00976985	0.00686315	0.0236923	0.00312897	0.0221279	0.0105326	0.00972862	1.1051e-05	0.00144965	0.00180909	0.00080371	0.000382482	0.00066201	0.0729374	0.000146023	0.00175928	0.00911649	0.0086316	0.00178321	0.00202547	0.0039177	0.000733071	0.000886196	0.00164224	0.00166348	0.000328478	0.00493569	0.00599176	0.00363387	0.000824014	0.00139176	0.000294942	4.49159e-05	0.002368	0.000903495	0.000330002	0.00119721	8.57217e-05	0.00149159	0.000278331	0.000445329	7.69083e-05	0.000503582
WA	AroundInfiltrate	0.0526187	0.081096	0.0504854	0.00690514	0.0250251	0.0152918	0.00936343	0.0177733	0.00293923	0.0210452	0.0117632	0.010745	2.77458e-05	0.00164915	0.00176859	0.0012162	0.00065287	0.000548541	0.0456201	4.1193e-05	0.000501835	0.0059369	0.00615343	0.00151876	0.00216961	0.00315789	0.00138374	0.000910817	0.00183261	0.00139624	0.00043772	0.00403684	0.00690008	0.00333983	0.000876323	0.00105853	0.000242959	5.65048e-05	0.00339239	0.000827126	7.89341e-05	0.000967633	0.000136774	0.00221153	0.000385394	0.000619242	0.000165327	0.000518937
WA	AroundInfiltrate	0.0477507	0.0776706	0.0544639	0.00681532	0.0260978	0.0101821	0.00754259	0.0273772	0.00317256	0.0289299	0.0115424	0.0106898	0.0160118	0.00162394	0.00193313	0.000638809	0.000403433	0.000892057	0.0582546	0.000114718	0.000197485	0.0077162	0.00788802	0.00157564	0.00218811	0.00369407	0.000733893	0.000983079	0.00194826	0.00186678	0.000387765	0.00478673	0.00662193	0.0038731	0.000895076	0.00194566	0.000292195	5.36943e-05	0.00315268	0.000931683	5.05054e-05	0.0289183	0.000162381	0.00205049	0.00033138	0.00054256	0.000200469	0.00056086
WA	AroundInfiltrate	0.0518915	0.0759506	0.0549967	0.00640347	0.0258948	0.0152957	0.00910241	0.0220808	0.00283709	0.0251983	0.0117507	0.0105524	0.0131524	0.00156164	0.00159069	0.00125404	0.000676118	0.00075028	0.0484235	4.21746e-05	0.000463245	0.00626343	0.00647298	0.00168393	0.00208532	0.00335852	0.00155325	0.00110818	0.0018163	0.00161312	0.000459042	0.00378128	0.00650943	0.00342094	0.000899101	0.00163696	0.000282376	4.57996e-05	0.00364137	0.000857879	0.000594222	0.00117291	0.000112781	0.00232445	0.000379042	0.000606112	0.000198235	0.000526142
WA	Control	0.0417748	0.0632289	0.0516543	0.00544876	0.0246798	0.0106879	0.00815507	0.0206713	0.00227917	0.0180717	0.0113393	0.0106902	1.87308e-05	0.00123018	0.00164702	0.000659317	0.000392013	0.000509624	0.0294781	5.56215e-05	0.00220539	0.00369195	0.0041139	0.00189532	0.00216311	0.00242642	0.000777618	0.000814955	0.0019127	0.00155916	0.000334929	0.0018842	0.000304958	0.00293444	0.000760394	0.00129171	0.000237576	5.65839e-05	0.00210911	0.000792087	0.000205891	0.00125161	0.000117914	0.00140699	0.000225169	0.00056552	0.00024111	0.00041915
WA	Control	0.0423549	0.0686656	0.0504328	0.00552577	0.0268196	0.0118429	0.00959722	0.0207814	0.00273215	0.0186869	0.0130913	0.0125086	1.16258e-05	0.00114962	0.00173714	0.000645628	0.000476939	0.00054483	0.0640133	5.91489e-05	0.000251314	0.00857479	0.00882839	0.00233058	0.00248759	0.00366589	0.000988662	0.00105699	0.00218045	0.00165055	0.000377601	0.00585361	0.00675356	0.00324322	0.00105535	0.00140238	0.000275752	6.33799e-05	0.00397707	0.000837863	0.000420213	0.00113094	0.000229123	0.00251209	0.000251288	0.000697239	0.000256085	0.000454152
WA	Control	0.049363	0.0681733	0.0456186	0.00584341	0.0237497	0.00920864	0.00825983	0.0404443	0.00311496	0.0352992	0.0117232	0.0110773	0.0227293	0.00161228	0.00173394	0.00104736	0.000520272	0.00126035	0.0429537	3.2791e-05	0.00159593	0.00562501	0.00579879	0.00142131	0.0022359	0.00286622	0.00104515	0.0010639	0.00193451	0.00228016	0.000383652	0.00344666	0.00643194	0.00365944	0.000927261	0.00299768	0.000234244	6.86015e-05	0.00309844	0.000726216	0.000457561	0.00155829	0.000159856	0.00199448	0.000360401	0.000546263	0.000220297	0.000952274
WA	Control	0.0574939	0.0808179	0.0546354	0.00671738	0.0255664	0.00918418	0.0075336	0.183493	0.00350398	0.0846697	0.0112694	0.010248	0.106097	0.0019843	0.0019965	0.00109989	0.000542882	0.00416603	0.0492055	5.4106e-05	0.00198895	0.00618284	0.00684802	0.00186068	0.00194945	0.00300935	0.00115613	0.000977541	0.0016879	0.00971555	0.000358327	0.00237301	0.000323642	0.00436643	0.00100377	0.0137438	0.000265345	7.09636e-05	0.00318187	0.000889343	0.00054554	0.00443975	0.0020604	0.00203032	0.0003969	0.000450915	9.71713e-05	0.00186599
WA	Infiltrate	0.0522163	0.0754603	0.0887623	0.00644728	0.0308342	0.0145322	0.00900723	0.00887999	0.00273144	0.00833728	0.0112387	0.0097673	0.00535704	0.00153068	0.0018778	0.000801037	0.000533138	0.000234957	0.0321661	2.69604e-05	0.000414722	0.00378742	0.00370907	0.00118235	0.00187014	0.00253711	0.000771127	0.000863261	0.00173409	0.000680473	0.00039257	0.00235817	0.00689264	0.00331355	0.000747179	0.000480551	0.000252414	4.05592e-05	0.00288244	0.00138595	0.000419846	0.000523835	7.30614e-05	0.00179073	0.000254526	0.000600856	0.00262947	0.000246237
WA	Infiltrate	0.0515143	0.0874925	0.0881007	0.00730069	0.0313731	0.013921	0.00887333	0.0115868	0.00279974	0.0108634	0.0120397	0.0102901	0.00707961	0.00153337	0.00205871	0.000774121	0.000580223	0.000319778	0.0272133	3.91867e-05	0.00189398	0.00357381	0.00374288	0.001176	0.00216975	0.00260883	0.000883241	0.000934105	0.00186886	0.00100634	0.000422592	0.00257012	0.00713717	0.00358981	0.000841041	0.000761341	0.000260154	5.45483e-05	0.0037173	0.00124336	0.000510758	0.00063921	0.000109057	0.00240281	0.000309291	0.000681702	0.000135095	0.000289026
WA	Infiltrate	0.0536611	0.0800979	0.0748847	0.0067192	0.0298165	0.0181761	0.00934696	0.0124248	0.00299727	0.0123611	0.0114947	0.0105663	0.00759121	0.00170721	0.00188129	0.00113837	0.000630107	0.000349923	0.0137299	2.45495e-05	0.000641835	0.00185459	0.00202897	0.00310837	0.00198147	0.00170799	0.00143001	0.000693896	0.00178551	0.00104898	0.000434718	0.00176336	0.28708	0.00343482	0.000583605	0.000943768	0.000202052	5.04399e-05	0.00415808	0.0011648	0.000555168	0.00078057	0.00010654	0.00262947	0.000331367	0.000673182	0	0.000294426
WA	Infiltrate	0.0536249	0.0807735	0.0739915	0.00692412	0.0299791	0.0193653	0.00992018	0.014364	0.00299248	0.0136567	0.0121533	0.010944	0.00874838	0.00180252	0.00177236	0.00123436	0.000712379	0.000406926	0.0147233	2.1008e-05	0.00060787	0.00195326	0.00211033	0.00320296	0.00213535	0.00180241	0.0014641	0.000753306	0.00193535	0.00120605	0.000446645	0.00174959	0.00708577	0.00367963	0.000651393	0.000990395	0.00023683	3.83631e-05	0.00459379	0.00119877	8.56833e-05	0.000827679	0.000122281	0.00289107	0.000320257	0.000745231	0.00012981	0.000334486
WA	Noninfiltrate	0.0499037	0.0664319	0.0518185	0.00571435	0.0244796	0.00870896	0.00750741	0.0262748	0.00277064	0.0240643	0.0109311	0.00997888	0.0156221	0.00135853	0.00151026	0.000789508	0.000494642	0.00072551	0.0731589	6.15444e-05	0.000182923	0.0091296	0.00860875	0.00180044	0.00197522	0.00345002	0.000865931	0.00105181	0.00168241	0.00175715	0.000346812	0.00458288	0.00581982	0.00319599	0.000906902	0.00188205	0.000264532	5.20321e-05	0.00221177	0.000888636	0.00295073	0.0247387	9.76212e-05	0.00140839	0.000287605	0.000540639	7.30866e-05	0.000444332
WA	Noninfiltrate	0.0579645	0.0873558	0.0647028	0.00728917	0.0281899	0.0140923	0.00973813	0.0563841	0.060429	0.0473244	0.0112221	0.0104764	0.0325749	0.00188333	0.00198127	0.00143675	0.000579861	0.00180261	0.0544694	7.19216e-05	0.000596227	0.00653876	0.00622967	0.00350025	0.00210491	0.00353748	0.00123148	0.000977864	0.00176816	0.00304251	0.000431908	0.0031619	0.00696195	0.00375259	0.000857296	0.00499031	0.000334098	4.39586e-05	0.00320237	0.00108789	0.00345002	0.00246804	7.63735e-05	0.00209096	0.000335198	0.000618472	6.26904e-05	0.0010445
WA	Noninfiltrate	0.0606951	0.085859	0.0655137	0.00755286	0.0301807	0.00934891	0.00843	0.0192663	0.00309333	0.02035	0.013292	0.0120266	0.0229343	0.00195622	0.00201764	0.00089578	0.000479115	0.000454154	0.0359985	9.04741e-05	6.31416e-05	0.00454099	0.00501144	0.00339756	0.00233821	0.00303764	0.000919794	0.00108382	0.0021222	0.00158173	0.000436846	0.0019741	0.000393214	0.00408946	0.000982331	0.00111676	0.000309761	6.83357e-05	0.00244866	0.00108272	0.000251639	0.000968595	0.000123303	0.00163445	0.00033562	0.000553291	0.000219436	0.00042414
WA	Noninfiltrate	0.0662661	0.0913203	0.0722634	0.00795471	0.0301082	0.0131323	0.00889898	0.0234872	0.00312031	0.0284474	0.0118212	0.0106748	0.0275049	0.0023822	0.00209473	0.00146376	0.000609996	0.000703772	0.0226827	8.59674e-05	0.000916643	0.00288034	0.00319498	0.00137657	0.00219419	0.0024416	0.00104418	0.000853457	0.00181513	0.00168355	0.000464895	0.0010235	0.000371165	0.00405753	0.000745265	0.00134854	0.000340628	5.20107e-05	0.00304575	0.00114695	4.71475e-05	0.00148753	8.0676e-05	0.00194203	0.000401203	0.000553928	0.000176244	0.000674874
[truncated: 1,430 more columns]

## Sheet: Supplementary Table 3
Supplementary Table 3. Identified metabolites of agroinfiltration of four N. benthamianaspecies.
Species	Condition	Alanine	C18:3	Ascorbic acid	Aspartic acid	Benzoic acid	C14:0	C16:0	C16:0-glycerol	C17:0	C18:0	C18:0-1-glycerol	C18:0-2-glycerol	C18:2	C20:0-2-glycerol	Cadaverine	Citramalic acid	Citric acid	Disaccharide 31.7min RI3107	Erythritol/Threitol	Erythronic acid/Threonic acid	Ethanolamine	Fructofuranose	Fructose	Fumaric acid	GABA	Galactinol	Galactopyranose	Galactose	Gluconic acid	Glucopyranose	Glucose	Glutamine	Glyceric acid	Glycerol	Glycerol sugar 24.6min	Glycerolgalactose	Glycerol-P	Glycine	Isoleucine	Lactic acid	Maleic acid	Malic acid	Mannose	myo-Inositol	Phenylalanine	Phosphate	Proline	Putrescine
NWA	AroundInfiltrate	0.0659688	0.193015	0.00487759	0	0	0.00097016	0.0806087	0.0183014	0.000671111	0.0238081	0.0263221	0.0132209	0.0269316	0.00197307	0.0335064	0.0070932	0.11169	0.0311619	0.0190483	0.0840015	0	0.0182765	2.16284	0.0568459	0	0.0344617	0.0816317	0	0.00832936	0.122125	3.83605	0	0.185618	0.094681	0.0865554	0.0305589	0	0	0.0204404	0.0498134	0.0695437	1.34401	8.02728	1.55077	0	0.00724703	0	0
NWA	AroundInfiltrate	0.106803	0.182742	0	0	0	0.000857864	0.0654357	0.0114066	0.000735518	0.0224765	0.0122432	0.00842196	0.0370755	0.00174859	0.0295194	0.00722305	0.151146	0.0320591	0.0201928	0.12445	0	0	1.2762	0.0779952	0	0.0394487	0.127727	0	0.00826124	0.123642	2.28708	0	0.1971	0.121599	0.0617786	0.025044	0	0	0.0144751	0.0133581	0.104207	1.20082	6.78442	1.54788	0	0.00691825	0.0141917	0
NWA	AroundInfiltrate	0.116362	0.246992	0	0	6.10898e-05	0.000961245	0.0962164	0.00578906	0.00219845	0.0245573	0.00478237	0.0114951	0.0397168	0.0022688	0.0322536	0.00654502	0.1246	0.0151297	0.0193935	0.112899	0	0.011625	1.53151	0.0742435	0	0.0340662	0.0368251	0	0	0.0635853	1.90009	0	0.219804	0.115492	0.0725861	0.0244286	0	0	0.0151718	0.0233533	0.097067	1.15621	7.21963	1.60417	0	0.00620185	0	0
NWA	AroundInfiltrate	0.169648	0.204537	0.0052588	0.122919	0.00014971	0.000716522	0.0858025	0.0102885	0.00173134	0.0295624	0.0112401	0.0106979	0.0586976	0.00191183	0.031835	0	0.092747	0.0179998	0.0117636	0.176439	0.0351534	0	1.95069	0.0884461	0.107288	0	0.0131039	2.12798	0.00641829	0.0724692	4.46825	0.0617998	0.249875	0.266293	0.0371872	0.0226604	0.000579359	0.000579359	0.0129812	0.0248157	0.17384	1.54851	6.64351	0.952904	0.0210097	0.0102402	0.0428818	0.013339
NWA	AroundInfiltrate	0.150206	0.221768	0	0.0828996	7.79015e-05	0.00106119	0.0833375	0.0119741	0.00185791	0.0260944	0.0147622	0.0100017	0.0357994	0.00271602	0.0279027	0	0.123573	0	0.0193099	0.104298	0.052413	0	2.02127	0.0483112	0.0390182	0	0	1.75604	0	0.0342756	4.61125	0.0226673	0.177452	0.204269	0.0867646	0.0208121	0.000894366	0.000894366	0.0159564	0.0151269	0.097039	1.47758	8.31157	1.89062	0.00858253	0.0070776	0.063219	0.00270562
NWA	AroundInfiltrate	0.209672	0.19818	0	0.0986859	0	0.000863341	0.0915735	0.00944128	0.00204833	0.029382	0.00657975	0.00939122	0.0401175	0.00314005	0.0228067	0.00709002	0.11675	0.0426974	0.017228	0.165064	0	0	2.82971	0.0961109	0.0658723	0.0441283	0.424135	1.23168	0.00768403	0.513463	4.71841	0	0.212184	0.235343	0.0401654	0.0245974	0.000473652	0.000473652	0.0144729	0.0135512	0.240738	1.45208	8.75259	1.15279	0	0.00955808	0	0
NWA	Control	0.122675	0.236023	0	0	0	0.000969357	0.0855783	0.0191037	0.00160435	0.0241642	0.018943	0.00640034	0.0293297	0.00218673	0.0145707	0.00454959	0.104538	0.021893	0.00947078	0.104107	0	0	1.99762	0.0824312	0	0.0272359	0.826848	1.90722	0	0.731098	4.40304	0	0.152999	0.120714	0.0322575	0.0239901	0.000780817	0.000780817	0.011673	0.00490222	0.105317	0.806725	7.69561	1.21543	0	0.00847621	0	0
NWA	Control	0.190963	0.210075	0	0.0974356	0	0.000925854	0.0794874	0.0120394	0.00184286	0.0225127	0.0144189	0.00720721	0.0496421	0.00163027	0.0203678	0	0.129989	0.0127121	0.0112084	0.126565	0.0631481	0	2.25666	0.101136	0.112632	0	0	0	0	0.0281647	2.75004	0.0380119	0.181441	0.210501	0.037977	0.0194445	0.000736948	0.000736948	0.0100666	0.015024	0.168996	1.40308	5.88389	0.734688	0.0170467	0.00811369	0.025851	0.0107524
NWA	Control	0.293553	0.222595	0	0.112819	0.000161748	0.0011775	0.093907	0.0261888	0.00149599	0.0282697	0.0280216	0.009092	0.0543418	0.00199256	0.0331285	0	0.120146	0	0.0253451	0.0819137	0.0706145	0	4.74663	0.0648974	0.0865278	0	0	0	0	0.038911	3.54578	0.0344129	0.223	1.37308	0.0926286	0.0173621	0.00100597	0.00100597	0.0106676	0.0369588	0.140361	1.56337	9.71721	1.93489	0.0172058	0.00625926	0.0540883	0.00775306
NWA	Control	0.245311	0.2413	0	0.0117478	8.23142e-05	0.00091355	0.0875564	0.0103988	0.00169106	0.0239169	0.0108119	0.00664255	0.0339406	0.00240681	0.0232767	0	0.0560302	0	0.0137648	0.123104	0.0842576	0	2.66191	0.0453419	0.103556	0	0	0	0	0.0482477	5.20703	0.0172499	0.169178	0.289917	0.049597	0.0305099	0.00128834	0.00128834	0.0116398	0.00709932	0.0768196	0.800059	8.29469	1.48217	0.0121414	0.00857866	0.0983107	0.00388882
NWA	Control	0.22358	0.286617	0	0.0767334	8.30658e-05	0.000839987	0.11631	0.01159	0.00188591	0.0299948	0.00879298	0.00856027	0.0476288	0.00273369	0.0203176	0	0.0991934	0	0.0128164	0.156051	0.0866547	0	3.06318	0.0789191	0.0740268	0	0	2.16692	0	0.0417454	4.60352	0.0345449	0.210718	0.262311	0.0438182	0.0247031	0.00108722	0.00108722	0.0117457	0.0136613	0.164184	1.59776	7.08357	0.990358	0.0167914	0.0109527	0.0256315	0.00913867
NWA	Control	0.239916	0.286792	0	0.0707095	0.000110293	0.00119967	0.0909751	0.0127402	0.00201387	0.0256554	0.00986145	0.012397	0.0370898	0.00293873	0.0336476	0	0.0843453	0	0.0223409	0.0677102	0.0752245	0	4.89151	0.0476622	0.073753	0.0207618	0	0	0	0.0189325	5.776	0.0239017	0.209456	0.275473	0.0812	0.0239924	0.00130061	0.00130061	0.0117505	0.0048479	0.108737	1.2475	9.81727	1.90639	0.0111453	0.00755155	0.0367933	0.00718501
NWA	Infiltrate	0.0951442	0.197281	0.0173492	0	7.85328e-05	0.000882897	0.0848472	0.00711819	0.00178896	0.0233259	0.0051154	0.00291431	0.0277591	0.00200352	0.00610187	0.00887193	0.234438	0.0156674	0.0200194	0.112474	0	0	4.41906	0.0876983	0	0	1.06296	0	0	1.22939	3.46767	0	0.223747	0.13403	0.0537193	0.0240853	0	0	0.00929865	0.00390176	0.187941	1.5431	5.13393	0.70626	0	0.00786526	0	0
NWA	Infiltrate	0.125171	0.202439	0.00619779	0.119825	5.50301e-05	0.000830173	0.0863666	0.0118834	0.00155277	0.0233313	0.013392	0.00241969	0.0308618	0.00181746	0.0137023	0.0228666	0.230292	0	0.0180368	0.142863	0.0286229	0.00913172	4.38346	0.0831134	0.0476501	0	0.0176045	0	0	0.116214	4.23124	0.0430894	0.229821	0.166321	0.0760725	0.024655	0.000861748	0.000861748	0.00867241	0.0163303	0.157199	1.6793	7.73868	0.712426	0.0126183	0.00818835	0.0796044	0.0198787
NWA	Infiltrate	0.106615	0.206611	0.0068239	0.101927	8.08347e-05	0.000825017	0.0810402	0.00765975	0.00147052	0.0235884	0.00472322	0.00321551	0.0359565	0.00197127	0.0143357	0.00512289	0.227356	0.0190521	0.0170818	0.130384	0.0280321	0	3.57531	0.0870018	0.0426854	0	0.00916264	0	0	0.0617375	4.00456	0.0287075	0.252357	0.212919	0.0722741	0.0208913	0.000716037	0.000716037	0.00856891	0.0204234	0.152445	1.40771	7.44818	0.872083	0.00901311	0.00845719	0.172395	0.0120131
NWA	Infiltrate	0.179741	0.272724	0	0.128906	0	0.000947611	0.103394	0.0109861	0.0024556	0.0278477	0.0142079	0.0112371	0.033677	0.00226014	0.0333475	0	0.080889	0	0.0131174	0.201446	0.028751	0	2.26439	0.127224	0.0901658	0.0335651	0	0	0	0.047678	3.94398	0.0628729	0.237262	0.202129	0.0394464	0.0217326	0.000976869	0.000976869	0.014028	0.026862	0.183455	1.29936	7.85606	1.1383	0.0247887	0.00938832	0.0530681	0.0137092
NWA	Infiltrate	0.177817	0.271006	0	0.0848205	0	0.00100301	0.111043	0.0326959	0.00273256	0.0347493	0.0309962	0.0108771	0.0351785	0.00341848	0.0321992	0	0.0527947	0	0.0115814	0.189383	0.0611895	0	2.44739	0.0651566	0.0769252	0	0.0287178	1.06819	0	0.126856	5.24032	0.0396726	0.229159	0.200691	0.0347219	0.02426	0.00130741	0.00130741	0.0169694	0.0179046	0.099481	1.37228	7.99502	1.19724	0.0179151	0.0169222	0.0410541	0.00850829
NWA	Infiltrate	0.105316	0.269065	0	0.0813441	0.000102073	0.000994053	0.103053	0.016013	0.0019349	0.0315189	0.0178782	0.00409754	0.0329541	0.00250156	0.014543	0	0.177627	0	0.0149887	0.120723	0.0482586	0	3.83194	0.0507439	0.0362772	0	0.0125297	0	0	0.0675542	3.53942	0.0302776	0.233378	0.228752	0.0685045	0.0210765	0.00115465	0.00115465	0.00866943	0.00814844	0.105227	1.43437	7.44422	0.904953	0.00780012	0.00902867	0.185019	0.00839527
NWA	Noninfiltrate	0.0561273	0.252161	0	0	0.000116585	0.00122928	0.0987193	0.0141178	0.00207802	0.0296908	0.0155549	0.00671401	0.0305438	0.00286462	0.0207878	0.00708931	0.0679006	0.0196439	0.0258004	0.0844931	0	0.0200839	3.84032	0.0711719	0	0	0.036084	0	0	0.0661678	5.67249	0	0.224621	0.124576	0.120754	0.0349388	0.00113107	0.00113107	0.0122549	0.00537726	0.125071	1.18998	9.6645	1.89105	0	0.00599954	0.0503117	0
NWA	Noninfiltrate	0.0438453	0.203888	0	0	0	0.000705335	0.0833525	0.00636613	0.000757066	0.0237014	0.00359684	0.00773395	0.0272969	0.00181271	0.037812	0.00858438	0.127602	0.0237774	0.0254137	0.111037	0	0.0139768	3.16282	0.0750406	0	0	0.0119793	0	0	0.0393126	4.26284	0	0.25169	0.0990281	0.109592	0.0250865	0	0	0.0137381	0	0.132907	1.40185	8.85287	1.39819	0	0.00680435	0	0
NWA	Noninfiltrate	0.16263	0.216914	0.0131326	0.00894547	8.84552e-05	0.0008654	0.0860227	0.0070418	0.00148168	0.0244326	0.00502474	0.0057049	0.0302619	0.00207259	0.0162106	0.00998045	0.0816139	0	0.0362111	0.134456	0.0339182	0	4.27556	0.0448429	0.0351984	0	0	0	0	0.036951	6.02055	0	0.269481	0.207923	0.157752	0.0375836	0.00106527	0.00106527	0.0106239	0.0247293	0.10004	1.35848	9.04019	2.47461	0	0.00636176	0.0523206	0
NWA	Noninfiltrate	0.116256	0.197072	0	0.0997257	6.77812e-05	0.000818722	0.0826841	0.0102475	0.00134922	0.0248374	0.0142213	0.00535053	0.0197966	0.00218406	0.0265406	0.00585281	0.15502	0	0.0184254	0.138533	0.0234991	0	2.15498	0.0701518	0.0242099	0	0	0	0	0.0301275	1.64623	0.0206848	0.223556	0.163743	0.080858	0.0217373	0.000806384	0.000806384	0.01223	0.0149239	0.131124	1.53931	6.31864	1.21917	0.00744091	0.00607273	0.0212758	0
NWA	Noninfiltrate	0.115808	0.239419	0	0.0375064	9.8898e-05	0.001027	0.103329	0.0246822	0.00161434	0.0320205	0.0251228	0.00617367	0.0292392	0.00280427	0.0202297	0	0.0658784	0	0.0246223	0.0537804	0.0379316	0	4.55163	0.0347432	0.0254421	0.0220974	0.0164086	0	0	0.0545006	4.23673	0	0.215449	0.184797	0.113007	0.0225104	0.00122716	0.00122716	0.0141047	0.0106478	0.0714254	1.0398	8.49445	2.00907	0.00258712	0.00603193	0.0262083	0
NWA	Noninfiltrate	0.139874	0.302203	0	0.0689855	8.83151e-05	0.000906444	0.125475	0.0157062	0.0021589	0.0383149	0.0170905	0.00853521	0.0382417	0.00379234	0.0320296	0	0.0746477	0	0.0242746	0.0589942	0.0393839	0	4.99169	0.0528627	0.0410304	0.026692	0.0149008	2.731	0	0.0486023	5.12429	0.0201247	0.253508	0.19828	0.113205	0.0282128	0.00193685	0.00193685	0.0175134	0.0255607	0.101342	1.01438	10.7579	2.38364	0.00531264	0.00758785	0.0376919	0
QLD	AroundInfiltrate	0	0.184744	0	0	0	0.00094203	0.0711173	0.00655175	0.000814658	0.0197001	0.00472319	0.0302987	0.0167612	0.0016464	0.0288804	0.0181122	0.184391	0.0121769	0.019709	0.0146444	0	0	4.61109	0.222237	0	0.0459591	0.216647	0	0	0.280973	2.98073	0	0.135338	0.339744	0.0508046	0.0324123	0	0	0.0123046	0.00385974	0.36551	2.96348	4.7732	2.27693	0	0.0031618	0.00798276	0
QLD	AroundInfiltrate	0.0167734	0.22251	0	0.0795594	9.30132e-05	0.000896015	0.0867428	0.021476	0.00171488	0.0213296	0.0203339	0.0193925	0.0222252	0.00158424	0.0231095	0.0103483	0.0666368	0	0.0133921	0.0202831	0.0121195	0	3.25331	0.225165	0.0192138	0.0346347	0.197428	0	0	0.386395	1.97499	0.0165838	0.189888	0.416038	0.0368937	0.0252178	0.00078169	0.00078169	0.010651	0.00638069	0.37506	3.54201	3.19084	1.49285	0.00415545	0.00483305	0.0149676	0
QLD	AroundInfiltrate	0.0252562	0.172366	0.00414724	0.0545709	0.000161748	0.00100288	0.0745473	0.00672597	0.00114802	0.0228161	0.0047909	0.0282305	0.0160856	0.00168583	0.027458	0.00824404	0.110142	0	0.00804218	0.0187069	0.00841199	0.0119885	2.41433	0.246855	0.0214644	0.0309516	0.0107493	0	0	0.0438953	2.033	0.00915915	0.172679	0.37808	0.0338723	0.0216156	0.000553114	0.000553114	0.00989313	0.00649811	0.391231	2.8703	3.44248	1.01624	0.00368183	0.0030463	0.0108958	0
QLD	AroundInfiltrate	0.0128838	0.205062	0	0.0407835	7.50106e-05	0.000872914	0.0808818	0.0112564	0.00163763	0.0202659	0.0116437	0.0157748	0.0160371	0.00156459	0.0170208	0.0091492	0.0694216	0	0.0100352	0.0195465	0.00668926	0.00446943	2.43424	0.291801	0.00674456	0.0351598	0	0	0.00284169	0.0431495	1.79022	0	0.178167	0.55651	0.034341	0.0197795	0.000764551	0.000764551	0.00796555	0.00310617	0.4499	2.79403	3.02453	1.22644	0.00302671	0.00353021	0.00888957	0.000895258
QLD	AroundInfiltrate	0.0272198	0.233431	0	0.0235374	0.000108591	0.001204	0.0994003	0.0110126	0.00177698	0.0305862	0.0121616	0.0257121	0.0329458	0.00312738	0.0268218	0.0149255	0.119781	0	0.0110091	0.0155855	0.0129467	0	2.55873	0.328912	0.0141074	0.0292199	0	0.948804	0	0.0140816	1.88238	0.0156667	0.166478	0.497028	0.039144	0.0284823	0.00101345	0.00101345	0.0133848	0.00229814	0.451896	3.16393	3.37696	1.34437	0.0026103	0.00367827	0.008121	0
QLD	AroundInfiltrate	0	0.212055	0	0	0	0.00101035	0.0746422	0.0118401	0.000603121	0.0260143	0.0115516	0.0343305	0.0123123	0.00330586	0.0304607	0.0172636	0.151694	0.0164863	0.0184213	0.0133447	0	0	4.10198	0.198783	0	0.0440417	0.154434	0	0	0.183505	2.4914	0	0.178725	0.301573	0.0540583	0.0297175	0.000581418	0.000581418	0.0134753	0.0203259	0.294324	2.70464	4.41687	2.08494	0	0.0037534	0.00455137	0
QLD	Control	0.0484849	0.229047	0.00293783	0	0.000133321	0.000731855	0.0772197	0.0242406	0.000977092	0.0208439	0.0238083	0.0447508	0.0169499	0.00107097	0.0256492	0.0130621	0.100686	0.0051514	0.00882028	0.0357808	0	0	2.95244	0.215831	0.0219615	0.042692	0.32948	0	0	0.473853	1.87577	0	0.175467	0.570009	0.0211498	0.0234907	0	0	0.0100266	0.00520753	0.298612	2.774	3.95135	0.734752	0	0.00833707	0.00426855	0
QLD	Control	0.108479	0.206163	0.00470432	0	9.83587e-05	0.000784369	0.0810683	0.00792652	0.00229647	0.0209344	0.0102397	0.0316718	0.0346218	0.00143274	0.0214003	0.012741	0.108149	0.00507656	0.0121559	0.0338148	0	0	2.89896	0.264457	0	0.0423559	0.502538	0	0	0.640567	2.43615	0	0.174204	0.380053	0.0200709	0.0223221	0	0	0.00853448	0.00251269	0.352592	2.53826	2.95422	0.764468	0	0.00612527	0	0
QLD	Control	0.159965	0.221603	0	0.00860466	9.19897e-05	0.000747532	0.084939	0.00969488	0.00145888	0.0184851	0.0102505	0.0280511	0.0274122	0.00167559	0.0233022	0.0157122	0.143688	0	0.0265934	0.039831	0.0276814	0	3.44506	0.106998	0.0531868	0.0915871	0	0.00998584	0.0158766	0.0278428	2.3948	0.0222675	0.187681	0.2475	0.064791	0.0302827	0.00108019	0.00108019	0.00963833	0.00214504	0.143454	1.83354	5.11774	1.70952	0.00543152	0.00793377	0.0300574	0
QLD	Control	0.100568	0.261657	0	0.0688608	9.4162e-05	0.00086125	0.0945981	0.0155045	0.00231302	0.0241752	0.0172208	0.0354713	0.0258224	0.00282023	0.029865	0.00447241	0.115202	0	0.0107124	0.023192	0.0309775	0.00216017	3.31338	0.240715	0.0374807	0.0317263	0.0134176	0.931178	0.0087359	0.0308637	1.8739	0.0475264	0.189539	0.347037	0.0334107	0.0272887	0.000914268	0.000914268	0.0118197	0.0056951	0.297439	2.20682	4.19991	1.08529	0.0110021	0.00720672	0.0317129	0
QLD	Control	0.148851	0.276351	0	0.0140696	0.000124106	0.00090655	0.0980039	0.00877748	0.00239917	0.0242768	0.0068253	0.0345755	0.0379624	0.00296067	0.0300613	0.0214206	0.130099	0	0.0152323	0.0348296	0.0336123	0	3.03813	0.111581	0.0455543	0.0465656	0.0183511	0.00965408	0.0104455	0.0273944	2.857	0.0279963	0.201344	0.276186	0.0465092	0.0304562	0.00117506	0.00117506	0.0115193	0.00267417	0.180467	1.93841	4.65183	1.49702	0.00988893	0.00878347	0.0420554	0
QLD	Control	0.103321	0.242857	0	0.0220309	0.000103771	0.000784171	0.0845209	0.00934203	0.00207893	0.021465	0.00573285	0.0301613	0.0247274	0.00245762	0.0282846	0.0248689	0.120088	0	0.0123418	0.0268577	0.034424	0	3.72277	0.170249	0.0450879	0.037247	0	1.08887	0.0076277	0.0349885	2.11381	0.043777	0.180985	0.245443	0.0387949	0.0268925	0.000832648	0.000832648	0.0114803	0.00344748	0.239138	2.41544	4.75106	1.19214	0.00714133	0.00673414	0.0331693	0
QLD	Infiltrate	0	0.215066	0.00336617	0.0291709	0.000101014	0.000952024	0.0915921	0.0232647	0.00164505	0.0204006	0.023567	0.0110994	0.0191072	0.00273472	0.00801072	0.013575	0.222949	0.0111399	0.00446814	0.0166499	0	0	3.02746	0.273024	0	0.0288162	0.383319	0	0	0.507408	2.33211	0	0.198769	0.444709	0.0313781	0.026777	0.000631587	0.000631587	0.00749448	0.00293269	0.498156	3.42395	1.69979	0.913494	0	0.00993033	0	0
QLD	Infiltrate	0.0463034	0.195355	0.00343708	0.0752609	9.08042e-05	0.000941747	0.0887845	0.0109154	0.00120622	0.0181633	0.014297	0.0206569	0.0269281	0.00168991	0.0206399	0.0129122	0.314335	0.0226392	0.00900707	0.0235571	0.0116681	0.0143922	2.68087	0.241187	0.0336388	0	0.0190915	0.48896	0	0.0781025	1.99436	0.0218395	0.173587	0.578762	0.0419232	0.0237498	0.000616529	0.000616529	0.00797955	0.0141712	0.404901	3.18161	3.70308	0.853721	0.0141063	0.00824806	0.0371862	0.0057007
QLD	Infiltrate	0.027798	0.17268	0	0.0264983	0.000134823	0.00095146	0.0788512	0.0113118	0.00133113	0.019515	0.0130243	0.0084169	0.0157614	0.00159838	0.0128856	0.0130247	0.180453	0	0.0123468	0.0192002	0.0335756	0	2.99817	0.202559	0.0511599	0.0319145	0.701189	0.878131	0	1.26362	2.43355	0.00798595	0.212773	0.49587	0.0353774	0.0216806	0.000705362	0.000705362	0.00751029	0.0110768	0.371111	3.15828	4.58304	1.02324	0.00643824	0.0069028	0.0153517	0.00382559
QLD	Infiltrate	0.0769129	0.220244	0.00988395	0.133578	0.000116387	0.000924572	0.0852545	0.00793536	0.00144435	0.0214364	0.00565476	0.0167465	0.0256752	0.0018672	0.0239291	0.0294696	0.376141	0.0315329	0.014377	0.031897	0.0205656	0	4.51878	0.153943	0.0603233	0.0598302	1.21752	0.846603	0	2.50211	2.09487	0.0415864	0.209109	0.510231	0.0416079	0.0284049	0.000740317	0.000740317	0.00964459	0.0485741	0.309901	3.87543	5.36782	1.15653	0.0198549	0.0101916	0.0689036	0.0126246
QLD	Infiltrate	0.0358434	0.272271	0	0.047356	0.000200716	0.00124864	0.129396	0.0203082	0.00164588	0.0313959	0.021299	0.0185877	0.0252109	0.00321669	0.0277379	0.0103955	0.163092	0	0.00845171	0.0138145	0.0216704	0.0185918	3.29898	0.212793	0.0376035	0	0.0159927	1.42479	0	0.114824	2.03015	0.0183802	0.198774	0.628557	0.0393348	0.031528	0.00138402	0.00138402	0.0112356	0.00596817	0.4002	3.38775	4.19978	0.705367	0.00723273	0.0132099	0.0100862	0.00586333
QLD	Infiltrate	0.0364598	0.238252	0	0.0145628	0.000129205	0.00116507	0.0951286	0.00952121	0.0016243	0.0244152	0.00646441	0.0151641	0.0297614	0.00198904	0.0145355	0.00757914	0.113161	0	0.0107486	0.0121195	0.0245508	0.0114832	3.11966	0.125851	0.0411978	0.0282837	0	1.39464	0	0.08491	2.68809	0.00653002	0.156739	0.307632	0.0425423	0.0221934	0.000835564	0.000835564	0.00693948	0.00419604	0.236173	2.68284	3.99609	0.635208	0.00704938	0.00953348	0.0107926	0.00512521
QLD	Noninfiltrate	0.0490378	0.226785	0.0105138	0.0660048	0.000105051	0.000920949	0.0847184	0.0121319	0.00225298	0.0227494	0.0129852	0.0421268	0.0334647	0.0018249	0.0404286	0.0154201	0.107182	0	0.0134094	0.0431669	0.00868569	0.0549526	3.87875	0.183403	0.0321328	0.0618916	0.0883654	0.776685	0.00617464	0.37294	2.23731	0.0202931	0.216479	0.687052	0.0354559	0.0264415	0.000835565	0.000835565	0.013166	0.00573053	0.272197	2.77477	5.29213	1.32564	0.00405175	0.00383213	0.0221469	0.00318099
QLD	Noninfiltrate	0.023818	0.206751	0.00614112	0.0584073	0.000158166	0.00077908	0.0759499	0.00855308	0.00192035	0.0216695	0.00508523	0.0444042	0.019799	0.00176065	0.042013	0.00659292	0.0954017	0	0.0120449	0.0366248	0.0107897	0	3.35881	0.178108	0.0349505	0.0486318	0.135611	0	0.00729906	0.435393	2.40834	0.0122824	0.203118	0.647361	0.0304963	0.0258026	0.000574847	0.000574847	0.0133302	0.00156539	0.260134	2.54998	5.15174	1.10898	0.00485261	0.00541153	0.0194498	0.00335062
QLD	Noninfiltrate	0.0238901	0.172281	0	0.0687061	9.82769e-05	0.000820692	0.0758829	0.0222354	0.00200037	0.0167188	0.0181152	0.0285091	0.0112964	0.00132914	0.0233414	0.00769463	0.0466598	0	0.0109777	0.0586671	0.0231883	0	2.94547	0.249814	0.0417871	0.0554894	0.013828	0	0.00687364	0.058029	2.43291	0	0.183398	0.902106	0.0294022	0.0225979	0.000706016	0.000706016	0.0095746	0.0044982	0.329935	2.45266	4.18461	1.48424	0.00291029	0.0045444	0.0170856	0.00254153
QLD	Noninfiltrate	0.0380061	0.275376	0	0.0977015	0.000100711	0.00108109	0.0835372	0.00786802	0.00150317	0.0250687	0.00479329	0.0566911	0.0363589	0.00391726	0.0394113	0.00870404	0.131862	0	0.0124084	0.025507	0.0156862	0.00797112	2.57745	0.381907	0.030214	0.0273733	0.0153297	0	0.00446084	0.0832051	2.02465	0.00804052	0.17565	0.707826	0.0378422	0.0305279	0.000871969	0.000871969	0.0148582	0.00862784	0.478797	3.18863	3.70927	1.80367	0.00658215	0.0045284	0.0233602	0.00116774
QLD	Noninfiltrate	0.207377	0.220404	0.00693743	0	0.000108376	0.00110348	0.0894997	0.0156992	0.00176132	0.0271071	0.0169437	0.0472193	0.0164742	0.00404729	0.0353894	0.019784	0.225676	0.0313909	0.0141716	0.0328489	0	0	3.96811	0.193906	0.0355949	0.0595572	0.245126	0	0.00387722	0.330742	1.85714	0	0.203742	0.927519	0.0541573	0.0380096	0.000604638	0.000604638	0.0160273	0.0205335	0.275361	3.36693	4.96201	1.98908	0	0.0042139	0.00259281	0
QLD	Noninfiltrate	0	0.182347	0.00213369	0	0.000108436	0.00103123	0.0850687	0.0137179	0.00176517	0.0245676	0.0123999	0.0294485	0.0247441	0.00243581	0.0226191	0.0107228	0.060502	0.0165722	0.0110179	0.0568811	0	0	3.42804	0.181761	0.0519553	0.0636613	0.804609	0	0	1.0314	3.36038	0	0.218868	1.02225	0.0223703	0.0252709	0.000540677	0.000540677	0.00997636	0.00243384	0.23478	2.59792	1.07982	1.45469	0	0.00487674	0	0
RA4	AroundInfiltrate	0.0371055	0.255852	0	0.0309035	9.17912e-05	0.00100545	0.096865	0.0128116	0.00154569	0.0246269	0.0144154	0.0142635	0.0193102	0.00250904	0.0208086	0.0228638	0.0614379	0	0.0115657	0.0893173	0.0266204	0.00272095	1.68466	0.220758	0.0475066	0.0425033	0	0.905617	0.00686376	0.0272904	1.52461	0.0258223	0.309162	0.575634	0	0.0298911	0.00122407	0.00122407	0.0139032	0.00584093	0.327058	3.22572	3.34984	2.54603	0.00433038	0.00638564	0.214993	0.00124055
RA4	AroundInfiltrate	0.0626218	0.179635	0	0.0722674	7.59083e-05	0.000827649	0.0834211	0.0106933	0.00130417	0.019084	0.00994443	0.00539136	0.0145935	0.00142854	0.0142294	0.0197453	0.0714791	0	0.0143623	0.0897538	0.0355472	0	1.30022	0.138499	0.0293957	0.0666023	0	2.38455	0.00810813	0	0.541982	0.0178184	0.228951	0.381405	0	0.0274085	0.00100951	0.00100951	0.011329	0.0220681	0.195069	1.80922	2.57686	2.86592	0.0050866	0.00678727	0.339363	0
RA4	AroundInfiltrate	0.0446853	0.225657	0.00759414	0.00555459	9.36561e-05	0.000981977	0.102654	0.00822837	0.00182419	0.0260834	0.00657725	0.00997708	0.0199959	0.00194851	0.0204592	0.0117211	0.0710076	0	0.0151865	0.0755941	0.0139818	0	1.79169	0.0775999	0.00953513	0.0759511	0	0.00680988	0	0.0202037	1.06342	0	0.232053	0.26346	0	0.0318948	0.000895227	0.000895227	0.0135062	0.00790464	0.132601	1.93836	4.27149	1.90432	0.00243736	0.00932527	0.0630606	0
RA4	AroundInfiltrate	0.0496292	0.259236	0	0.00554787	9.55114e-05	0.000990252	0.107354	0.0108023	0.00218256	0.028082	0.0107207	0.00999997	0.0303969	0.00245899	0.0170305	0.0119783	0.0772137	0	0.0137007	0.0793864	0.0273007	0	1.89341	0.0912405	0.015441	0.0587758	0	1.59864	0	0.0207985	2.12426	0	0.224056	0.301312	0	0.0330332	0.00114599	0.00114599	0.0152084	0.00524608	0.166528	2.2646	4.31373	2.07151	0.00212424	0.00945922	0.0493489	0
RA4	AroundInfiltrate	0.0703929	0.207512	0	0	8.72576e-05	0.0010304	0.0989442	0.0291129	0.00160706	0.0279609	0.0289429	0.0069838	0.0252825	0.00222052	0.0212326	0.0174868	0.106544	0.0284743	0.0172059	0.0726928	0	0.00651795	1.38378	0.0894472	0	0.0677757	0.0112431	0.0244679	0.0106687	0.0197358	0.608653	0	0.258152	0.352206	0	0.0359682	0.000725649	0.000725649	0.0151013	0.0044081	0.129819	2.21878	2.76216	2.58425	0	0.0076508	0.0497834	0
RA4	AroundInfiltrate	0.0123434	0.177183	0.00206964	0	0.000113592	0.00103927	0.0905405	0.00793284	0.00143017	0.0245268	0.00553252	0.0133159	0.0235998	0.00317793	0.015144	0.0185155	0.0679842	0.0359479	0.00462379	0.0856249	0	0.0129218	1.78942	0.107583	0	0.0074369	0.0470601	0	0.00732204	0.0712682	1.54258	0	0.303649	0.417011	0	0.0301886	0.000621134	0.000621134	0.014318	0	0.188626	2.83072	3.2414	2.2391	0	0.00594705	0.164296	0
RA4	Control	0.0870876	0.292815	0	0	0	0.000971224	0.108693	0.00867289	0.00210722	0.0242316	0.00621571	0.0154469	0.0324023	0.00233862	0.0221319	0.0150489	0.0685822	0.0169049	0.0155926	0.0489879	0	0.0143335	2.02588	0.102399	0	0.0565985	0.033839	0	0.010664	0.0575476	1.24015	0	0.204881	0.342375	0	0.0283201	0.000701145	0.000701145	0.0146745	0	0.120549	2.02931	4.77368	2.83107	0	0.00896685	0.358763	0
RA4	Control	0.0472535	0.222284	0	0.0860287	7.47425e-05	0.000783395	0.0839125	0.0125403	0.0015673	0.0213633	0.0126387	0.0141288	0.0160405	0.00162384	0.0227607	0.0213569	0.0699563	0.0203517	0.0123864	0.063287	0.0413731	0	1.65859	0.0923585	0.0327508	0.0768724	0	0.00325612	0.0135038	0.0119959	1.10486	0.0307654	0.192742	0.361608	0	0.0299457	0.000747961	0.000747961	0.0145991	0.0140507	0.177233	1.97143	4.18355	3.1224	0.00729714	0.00801311	0.524729	0
RA4	Control	0.103653	0.212865	0.00302461	0.117249	8.90753e-05	0.000679795	0.0722655	0.0105904	0.00183954	0.0211936	0.0116676	0.0125622	0.0245928	0.00148457	0.0170321	0.00518976	0.0546359	0	0.0129323	0.0714371	0.035859	0	1.6367	0.137528	0.0442812	0.0424563	0.0110679	0	0.00818181	0.0422332	1.96098	0.0466491	0.181729	0.330677	0	0.0231933	0.000772199	0.000772199	0.0111634	0.0121928	0.265993	2.28617	4.26615	1.16964	0.0131399	0.0106248	0.210234	0
RA4	Control	0.0152668	0.210325	0.00238409	0.019081	7.62992e-05	0.000845329	0.0970106	0.0123489	0.00168215	0.0199093	0.0155954	0.0119225	0.0173372	0.00232435	0.0185384	0.0100779	0.0269011	0	0.0128964	0.0709717	0.0145016	0.016133	2.54886	0.0929738	0.046966	0.0320774	0.0207424	0.582789	0	0.0897136	1.70031	0	0.232268	0.432344	0	0.0218805	0.000803566	0.000803566	0.0110541	0.0117861	0.17463	2.7181	3.93431	1.78631	0.00579016	0.00496327	0.0735759	0.00205645
RA4	Control	0.0843631	0.245026	0	0.080535	8.61981e-05	0.000753302	0.0775819	0.0247462	0.0018593	0.0210689	0.0253799	0.0119003	0.0200071	0.0023545	0.0164606	0.00357539	0.0331845	0	0.0117072	0.0625077	0.0380693	0	1.94353	0.07956	0.0371426	0.037321	0.00924631	1.21767	0.00536521	0.034223	1.4669	0.0340032	0.175025	0.225449	0	0.0198333	0.000985191	0.000985191	0.0104789	0.0108212	0.147613	2.25046	4.75142	1.28663	0.0107763	0.0108124	0.16606	0
RA4	Control	0	0.18741	0.00837705	0	0	0.000924462	0.09241	0.00962688	0.00140696	0.023766	0.00645602	0.0107525	0.0246364	0.00260979	0.0127901	0.0131444	0.0579003	0.0247252	0.00301455	0.133698	0	0	2.64109	0.109033	0	0	0.204935	0	0.00449124	0.27608	2.67576	0	0.303273	0.79732	0	0.0246883	0.000597199	0.000597199	0.0119414	0	0.218631	2.96543	3.82792	1.73049	0	0.00385982	0.0790436	0
RA4	Infiltrate	0.0635729	0.202192	0.00205156	0	0.000116308	0.00096892	0.121972	0.0292594	0.00311486	0.0238776	0.028042	0.00459301	0.0288038	0.00284573	0.00544526	0.0132473	0.0880017	0.0103465	0.00739945	0.123464	0	0.00689477	2.48549	0.118678	0	0.0520213	0.0486087	0	0.00579323	0.0796212	1.56645	0	0.46942	0.343672	0	0.0338055	0.00169287	0.00169287	0.0112654	0.00264739	0.188061	2.37795	4.79004	0.770813	0	0.0139175	0.444922	0
RA4	Infiltrate	0.0548551	0.237112	0	0	8.80166e-05	0.00126781	0.099042	0.010592	0.0032104	0.0268408	0.00387444	0.00482042	0.0285747	0.00246855	0.0036024	0.0117741	0.0903516	0.00716528	0.0124469	0.117517	0	0	2.61682	0.132526	0	0.0477401	0.223478	0.893495	0	0.278323	2.89944	0	0.348184	0.295674	0	0.021257	0.00136404	0.00136404	0.0069019	0.0144696	0.286838	2.9206	4.48891	0.662902	0	0.00924523	0	0
RA4	Infiltrate	0.0459653	0.182995	0.0678913	0.0373479	7.90664e-05	0.000828965	0.0845293	0.00913986	0.00153588	0.0219106	0.00602349	0.00577204	0.0312717	0.00148051	0.012156	0.0169975	0.17046	0.022449	0.00882271	0.127681	0.0196981	0	1.40794	0.0872256	0.0522289	0.0445281	4.05375	0	0.00555569	6.67648	1.90847	0.0253405	0.660361	0.350923	0	0.0223285	0.000822214	0.000822214	0.010115	0.0279101	0.156896	3.1359	0.932573	0.946339	0.00629178	0.0115649	0.209076	0.016389
RA4	Infiltrate	0.0460917	0.202846	0.00543933	0.0358112	7.93978e-05	0.00110533	0.0892803	0.0126849	0.00163559	0.0228997	0.0143075	0.00626916	0.0213545	0.00155806	0.00945935	0.00951559	0.0697761	0.0257635	0.00962568	0.169975	0.0191685	0.0101285	2.37672	0.130308	0.0527776	0.0544474	0.0314462	3.13534	0.0049477	0.18839	2.68525	0.0201034	0.835592	0.480911	0	0.02234	0.000839497	0.000839497	0.00917238	0.0229152	0.23913	3.11375	4.86391	1.12865	0.00650694	0.0139926	0.216922	0.0134798
RA4	Infiltrate	0.0533253	0.21148	0	0.0956307	0.000102929	0.00108208	0.0999011	0.0150864	0.00195933	0.0280419	0.0169932	0.00478588	0.024835	0.00190512	0.00912264	0.00305388	0.0644216	0	0.0119138	0.100849	0.0408064	0	2.27082	0.110649	0.0228071	0.043191	0.124938	0.879629	0	0.312406	1.91068	0.036306	0.277787	0.37007	0	0.0321702	0.00105924	0.00105924	0.0104288	0.0151766	0.204964	2.89853	4.36744	0.635791	0.00835421	0.0116983	0.0677365	0.00405758
RA4	Infiltrate	0.0763996	0.232641	0	0.112006	0.000102679	0.00077952	0.0824928	0.0134314	0.0018238	0.028119	0.0146216	0.00250128	0.0341998	0.00191167	0.00713849	0.00390612	0.0680816	0	0.00860314	0.134871	0.0474431	0	2.09994	0.140022	0.0522551	0.0436495	0.0169829	0	0	0.0633816	2.34691	0.0517421	0.470338	0.429101	0	0.0279477	0.00149136	0.00149136	0.012355	0.0112776	0.220444	2.70397	4.57221	0.774923	0.00754201	0.014066	0.352092	0.00446423
RA4	Noninfiltrate	0.0184393	0.215762	0.00192101	0	0	0.000787928	0.096325	0.0163844	0	0.0237064	0.0217626	0.0269039	0.0171011	0.00444644	0.0251627	0.0184827	0.0853202	0.0228022	0.00967047	0.11311	0	0.00966063	2.04854	0.14059	0	0.0460089	0.0380175	0	0.0089132	0.0639742	2.4586	0	0.239943	0.431492	0	0.0301399	0	0	0.0126964	0.0068395	0.221331	2.82544	4.00346	2.52976	0	0.00500673	0.0162451	0
RA4	Noninfiltrate	0.147022	0.198269	0.00204271	0	0	0.000702852	0.0826318	0.00567324	0.00103721	0.021909	0.00392904	0.00943705	0.0224929	0.0016061	0.00866349	0.0100023	0.0698507	0.00944656	0.00987845	0.185725	0	0.022127	1.44185	0.134066	0	0.0520798	0.231079	0	0.00542291	0.290334	2.29357	0	0.224445	0.768799	0	0.0194958	0	0	0.0100939	0.00205029	0.230962	2.67106	4.03477	1.10331	0	0.0109425	0.0414016	0
RA4	Noninfiltrate	0.0683933	0.197523	0	0.075195	8.25422e-05	0.000712215	0.0754749	0.0105844	0.00200888	0.020583	0.0123993	0.00931705	0.0316547	0.00152096	0.0136773	0.00273248	0.0453016	0.00703544	0.00671622	0.128026	0.0304743	0	1.0155	0.0737805	0.043073	0.0432458	0.260994	0.645656	0.00737494	0.58209	1.45008	0.0187774	0.170097	0.376834	0	0.019062	0.000772189	0.000772189	0.00833732	0.0138497	0.132475	2.0852	3.30285	0.84327	0.00756225	0.0101466	0.13138	0.00111881
RA4	Noninfiltrate	0.103476	0.242253	0	0.132187	0.000109244	0.000775668	0.0902023	0.0235018	0.00188134	0.0239874	0.024002	0.00925218	0.0384597	0.00169686	0.01621	0.00528548	0.0903667	0	0.0123424	0.193085	0.0454983	0	0.887771	0.143783	0.0764429	0.0652672	0	0	0.0116566	0.0210469	1.74455	0.0513175	0.230156	0.631893	0	0.0327287	0.000982866	0.000982866	0.0108027	0.018185	0.208907	2.11729	3.78057	2.06312	0.00942455	0.0100394	0.374279	0
RA4	Noninfiltrate	0.0401452	0.210755	0	0.0149953	8.30655e-05	0.000903632	0.0938906	0.00812472	0.00181427	0.0216541	0.00610714	0.0140221	0.0175658	0.00192452	0.0217074	0.0158265	0.0632443	0	0.0120007	0.1316	0.0279291	0	1.7182	0.148221	0.0527394	0.0490808	0	0	0.00572532	0.0339174	1.701	0.00550409	0.222448	0.446147	0	0.0287545	0.00066356	0.00066356	0.0132666	0.0269249	0.24155	2.7818	3.57286	2.64538	0.00799184	0.00590407	0.162874	0
RA4	Noninfiltrate	0.0798677	0.220202	0	0	0.000111641	0.000992558	0.0950243	0.0147888	0.00201195	0.0280068	0.0153395	0.0109571	0.0340571	0.00242951	0.0145686	0.0136382	0.0751211	0.0314735	0.012844	0.144638	0	0	0.975689	0.102198	0	0.0586033	0.01041	0	0.01042	0.0282096	1.46909	0	0.226261	0.448825	0	0.0294147	0.000632724	0.000632724	0.0105701	0.00874561	0.120789	1.93286	3.68599	1.63688	0	0.0123626	0.168288	0
WA	AroundInfiltrate	0	0.332014	0.0221937	0	0.000132765	0.000923534	0.108672	0.0272873	0.00208077	0.0353115	0.0269578	0.0649187	0.0357158	0.00296612	0.0366377	0.0100861	0.0885494	0	0.0146912	0.118752	0	0.0109133	2.58634	0.0778637	0	0.0516698	0.0129601	0	0	0.0337302	1.45354	0	0.351921	0.152925	0.0887086	0.0153219	0.00092376	0.00092376	0.0162097	0	0.109168	1.27311	5.81838	2.56978	0	0.00535762	0	0
WA	AroundInfiltrate	0.030458	0.259634	0	0.00743611	8.08877e-05	0.00105012	0.0870156	0.0133621	0.00109955	0.0254512	0.0139998	0.0554555	0.0194275	0.00220362	0.0314615	0.0135817	0.143572	0	0.0202339	0.0758952	0.00504345	0	1.49388	0.0738982	0.00753604	0	0.0111768	0.0106772	0	0	0.508509	0	0.243996	0.178292	0.0957017	0.0211304	0.000804952	0.000804952	0.0194507	0.0181919	0.115938	2.0295	2.76841	2.64232	0	0.00426558	0.0318995	0
WA	AroundInfiltrate	0.0692613	0.229932	0	0.00667689	8.64325e-05	0.000821181	0.0884467	0.0124017	0.00154823	0.0232272	0.0134589	0.0511356	0.0180378	0.00209476	0.0295808	0.00975991	0.0562724	0	0.0245641	0.177592	0.0131347	0	2.82045	0.0544741	0.0287592	0.0803825	0.0175985	0.0157327	0	0	3.79329	0	0.291555	0.166114	0.104348	0.0141444	0.000799803	0.000799803	0.0137871	0.0149815	0.0833076	1.14933	7.05745	3.00834	0	0.00473544	0.0315422	0
WA	AroundInfiltrate	0.0387562	0.241755	0	0.00739311	8.78109e-05	0.00076563	0.0775794	0.0069693	0.00147882	0.0238251	0.00660407	0.0436663	0.0233093	0.00220282	0.0246562	0.0135048	0.163989	0	0.0217562	0.0996904	0.00787822	0	1.51268	0.0796253	0	0.0462865	0	0.0124623	0	0	0.510384	0	0.257701	0.173138	0.104706	0.0199839	0.000788738	0.000788738	0.0166281	0.0159268	0.127593	2.05891	2.78134	2.9068	0	0.00737825	0.033372	0
WA	Control	0.0940974	0.228945	0	0.0814208	6.51384e-05	0.000808241	0.0795022	0.0126632	0.00120062	0.0196888	0.0158455	0.031754	0.0337432	0.00218289	0.0227318	0.00579755	0.165582	0	0.013585	0.10599	0.0335595	0	3.45587	0.105474	0.0476261	0.0454021	0.190771	0	0.0114032	0.351261	1.92565	0.0338112	0.336577	0.263735	0.0526562	0.0180274	0.000658739	0.000658739	0.0110513	0.02473	0.188445	1.87271	4.71965	1.42402	0.0109857	0.00881405	0.0546951	0
WA	Control	0.121266	0.242086	0	0.0999461	8.88045e-05	0.000815004	0.09217	0.023089	0.00157716	0.0233033	0.0232772	0.0264609	0.0246239	0.00176266	0.0217242	0.00357481	0.120975	0	0.0138236	0.10603	0.0325877	0	3.61911	0.124178	0.0380138	0.0398724	0	1.61038	0.0089699	0.0339578	2.73735	0.0473429	0.324998	0.295844	0.0615238	0.0131498	0.000829904	0.000829904	0.00929699	0.0123149	0.176852	1.64611	5.72331	1.43799	0.0155034	0.00533876	0.0699468	0
WA	Control	0.0670514	0.243629	0.00936883	0.110192	0.000100924	0.000809233	0.086232	0.0112383	0.00114941	0.0218973	0.00505955	0.0649187	0.0221096	0.00221155	0.0341822	0.0127815	0.11612	0	0.0181101	0.180235	0.0120432	0	1.75159	0.0935725	0.0545536	0	0	0.0113299	0.00928717	0	2.14723	0.0304142	0.233418	0.439025	0.075392	0.0221364	0.000764248	0.000764248	0.0168037	0.0254237	0.119122	1.66273	3.11375	4.6386	0.0166211	0	0.379575	0
WA	Control	0.07187	0.299677	0	0	0.000119112	0.000825543	0.114199	0.0157735	0.00185009	0.0279915	0.0101023	0.100782	0.0354181	0.0032608	0.0547396	0.01021	0.0418786	0	0.0273328	0.121215	0.0332197	0	2.44989	0.0381425	0.0203338	0	0	0.0137263	0	0	0.777739	0	0.255319	0.221685	0.105932	0.0328383	0.0010081	0.0010081	0.0297364	0.00659704	0.060234	1.18356	4.01109	6.00227	0	0	0.220636	0
WA	Infiltrate	0.119001	0.203498	0.00621781	0.0694391	7.119e-05	0.000998746	0.101979	0.0106174	0.00165446	0.0363627	0.0100948	0.0171736	0.0260044	0.00223625	0.0122877	0.0143969	0.22459	0.0114001	0.0204789	0.0769483	0	0	3.93883	0.150536	0	0.0373636	0.284184	0	0.00762814	0.396923	3.50597	0	0.320072	0.282615	0.0617866	0.0235793	0.000455516	0.000455516	0.012092	0.00334609	0.261784	1.92423	5.30054	1.31413	0	0.0148733	0.00779009	0
WA	Infiltrate	0.0839834	0.19639	0	0.0672992	8.93638e-05	0.000921423	0.0955442	0.0227956	0.00142375	0.0330073	0.021554	0.014298	0.0207168	0.00176515	0.0128218	0.01997	0.136896	0	0.0177307	0.0790686	0.027989	0	3.04875	0.0990249	0.0442966	0.0429631	0.0115218	0	0	0.110138	3.19722	0.0338773	0.269628	0.215495	0.0663322	0.0203818	0.0008226	0.0008226	0.00847793	0.0152044	0.147612	1.55289	5.23719	1.29558	0.00574602	0.0100912	0.0733872	0.00336852
WA	Infiltrate	0.0553893	0.220705	0.00422552	0.0991004	0.000103388	0.00104083	0.0982946	0.0123192	0.00128637	0.0246932	0.0125543	0.0205475	0.0167044	0.00194414	0.0150228	0.0214041	0.332436	0	0.0166328	0.0832152	0.019867	0.0119396	2.72858	0.184456	0.0284638	0.0284289	0	0	0.00619149	0.0333777	1.92827	0.0202304	0.272063	0.261301	0.0664162	0.0180271	0.000979734	0.000979734	0.0114269	0.0132758	0.24626	2.21421	3.18347	1.34943	0.00629423	0.00755747	0.0539087	0
WA	Infiltrate	0.0460121	0.221061	0.00388284	0.0977416	9.00707e-05	0.000903864	0.108965	0.00987389	0.000992846	0.0242246	0.00796049	0.0275976	0.0203786	0.00204136	0.0180497	0.0199211	0.338408	0	0.0151146	0.0794275	0.105681	0.0109316	2.417	0.202186	0.0249963	0.0261741	0.0174926	0	0	0.0392462	2.43084	0.0197086	0.250478	0.267588	0.0604902	0.0210444	0.00115993	0.00115993	0.0150759	0.00994942	0.263701	2.11871	3.63449	1.22034	0.0044683	0.00888252	0.0464617	0.00113546
WA	Noninfiltrate	0	0.286425	0.0718106	0	0	0.000922672	0.103458	0.0136435	0.00169301	0.0279875	0.0131865	0.0425499	0.0317465	0.00247187	0.0237044	0.0115457	0.101618	0	0.0252494	0.06971	0	0.0213297	3.82688	0.0926219	0	0.0526459	0.024873	0	0	0.0544501	1.95982	0	0.361755	0.23201	0.104967	0.016711	0.000747782	0.000747782	0.0148583	0.00775242	0.21186	1.72289	7.21659	3.06456	0	0.00764532	0	0
WA	Noninfiltrate	0.0553272	0.2231	0.0147741	0	0	0.000844306	0.0846714	0.00634705	0.00146773	0.0209763	0.00474361	0.0647688	0.0245167	0.00185326	0.0331827	0.0129932	0.142196	0	0.0247784	0.113421	0	0.00497681	2.26104	0.101202	0	0.0421135	0.00487201	0	0.0121395	0.0316047	0.892727	0	0.256463	0.18914	0.0924213	0.0143058	0.000550642	0.000550642	0.0141974	0.00521474	0.162927	1.63363	3.85388	2.33011	0	0.00524462	0	0
WA	Noninfiltrate	0.0765888	0.2302	0.0267716	0.0859853	8.61194e-05	0.000817281	0.0949765	0.027264	0.00157266	0.0217206	0.0307714	0.035276	0.0244765	0.0018566	0.0203833	0.017433	0.0906706	0	0.016604	0.0764825	0.0135525	0	2.48664	0.0999302	0.0250369	0.0488734	0	0.00506127	0.00771954	0.0120079	1.90533	0.0191218	0.330934	0.273436	0.0799601	0.0170817	0.00105635	0.00105635	0.0149335	0.0169483	0.16021	1.64661	4.86324	2.52276	0.00509812	0.014974	0.0446614	0
WA	Noninfiltrate	0.0682863	0.252593	0.0102267	0.0892799	0.000100109	0.000684643	0.100494	0.015126	0.00128109	0.0221947	0.0126174	0.0788949	0.0291689	0.00167319	0.0443734	0.0109116	0.198791	0	0.0205992	0.128454	0.0129018	0	1.70551	0.117313	0.0297205	0.0443045	0	2.79553	0.00967665	0	1.9355	0.025247	0.288846	0.303032	0.0728228	0.0180609	0.00106362	0.00106362	0.0195157	0.0121705	0.196272	1.88633	3.14849	2.26602	0.00374052	0.00527678	0.042274	0
[truncated: 132 more columns]
